# Supplementary material for: PLCD3 promotes malignant cell behaviors in esophageal squamous cell carcinoma via the PI3K/AKT/P21 signaling
Source: BMC Cancer. 2023 Sep 29;23:921. doi: 10.1186/s12885-023-11409-w (PMC10542242; doi:10.1186/s12885-023-11409-w)
Supplement: Supplementary file 3 — Supplementary Material 3 [file 12885_2023_11409_MOESM3_ESM.xlsx]

## Sheet: Sheet1
Supplementary material: TableS1. Differential genes caused by PLCD3 expression.
gene_name	gene_id	gene_biotype	baseMean	log2FoldChange	lfcSE	stat	pvalue
RPTN	ENSG00000215853	protein_coding	1988.59	3.47287	0.657591	5.28119	1.28e-07
MAGEC1	ENSG00000155495	protein_coding	95.8378	3.35634	0.97403	3.44582	0.000569321
GAGE2A	ENSG00000189064	protein_coding	4.42727	3.20983	1.03285	3.10776	0.00188513
RXFP1	ENSG00000171509	protein_coding	163.223	3.18767	0.480688	6.63146	3.32e-11
RPE65	ENSG00000116745	protein_coding	204.397	3.16412	0.570772	5.54358	2.96e-08
MAGEC2	ENSG00000046774	protein_coding	23.7788	3.14651	0.973111	3.23345	0.00122303
MT1A	ENSG00000205362	protein_coding	89.5338	3.00477	0.487067	6.1691	6.87e-10
LINC00508	ENSG00000256971	lncRNA	0.952809	2.91895	1.43645	2.03207	0.042147
AC008708.1	ENSG00000253357	lncRNA	15.0946	2.9147	0.695539	4.19056	2.78e-05
LCE3A	ENSG00000185962	protein_coding	91.3116	2.839	0.614136	4.62275	3.79e-06
LINC00165	ENSG00000261706	lncRNA	18.9705	2.82885	0.660379	4.28368	1.84e-05
AC108174.1	ENSG00000248112	lncRNA	20.5761	2.81849	0.472626	5.96347	2.47e-09
AC092490.1	ENSG00000249790	lncRNA	157.787	2.78999	0.527264	5.29145	1.21e-07
LINC01322	ENSG00000244128	lncRNA	157.423	2.70997	0.41719	6.49578	8.26e-11
SLC13A5	ENSG00000141485	protein_coding	815.611	2.69269	0.484402	5.55879	2.72e-08
LINC02787	ENSG00000229201	lncRNA	0.733416	2.6818	1.33304	2.01179	0.0442421
QTRT1P1	ENSG00000270524	processed_pseudogene	0.862526	2.68141	1.18264	2.26731	0.0233713
SPANXD	ENSG00000196406	protein_coding	14.9576	2.60158	0.939867	2.76803	0.00563969
H19	ENSG00000130600	lncRNA	15681.3	2.60002	0.463594	5.60839	2.04e-08
C20orf197	ENSG00000176659	lncRNA	143.383	2.51984	0.451764	5.57778	2.44e-08
LINC00707	ENSG00000238266	lncRNA	635.467	2.50342	0.449587	5.56827	2.57e-08
DCAF4L2	ENSG00000176566	protein_coding	10.5033	2.49304	1.15147	2.16509	0.0303807
CT83	ENSG00000204019	protein_coding	36.1917	2.38649	0.900081	2.65142	0.00801538
AC103808.3	ENSG00000265717	lncRNA	3.72452	2.37786	0.957663	2.48299	0.0130286
GOLGA6L7	ENSG00000261649	protein_coding	31.6418	2.36632	0.537028	4.40633	1.05e-05
SPANXA2	ENSG00000203926	protein_coding	2.65937	2.36397	1.12691	2.09774	0.0359278
AC008687.6	ENSG00000269706	unprocessed_pseudogene	2.76045	2.3537	0.661419	3.55856	0.0003729
AC002480.1	ENSG00000232759	lncRNA	28.7388	2.28089	0.447351	5.09865	3.42e-07
AL035696.1	ENSG00000205653	lncRNA	1.80211	2.25081	0.814598	2.76309	0.00572568
AL357833.1	ENSG00000236892	lncRNA	0.772544	2.24423	1.02596	2.18744	0.0287101
B3GNT6	ENSG00000198488	protein_coding	197.361	2.2379	0.562362	3.97947	6.91e-05
CRCT1	ENSG00000169509	protein_coding	6252.54	2.2106	0.593684	3.72353	0.000196456
C5orf17	ENSG00000248874	lncRNA	18.8831	2.20747	0.597146	3.6967	0.000218419
TRIM49	ENSG00000168930	protein_coding	2.82474	2.15752	0.837506	2.57612	0.00999147
AC009831.2	ENSG00000266105	processed_pseudogene	10.0641	2.10785	0.688307	3.06237	0.00219595
LINC02154	ENSG00000235385	lncRNA	94.9722	2.0858	0.472587	4.41358	1.02e-05
NT5E	ENSG00000135318	protein_coding	4248.5	2.08568	0.297471	7.01138	2.36e-12
TFPI2	ENSG00000105825	protein_coding	668.24	2.08302	0.413536	5.03709	4.73e-07
OTOP3	ENSG00000182938	protein_coding	954.682	2.08149	0.582835	3.57132	0.000355182
AL138789.1	ENSG00000233589	lncRNA	164.427	2.07816	0.401677	5.17371	2.29e-07
IL13RA2	ENSG00000123496	protein_coding	166.577	2.07494	0.435888	4.76025	1.93e-06
SPANXC	ENSG00000198573	protein_coding	14.8223	2.05556	0.853784	2.40759	0.0160584
DNER	ENSG00000187957	protein_coding	322.519	2.05264	0.42103	4.87528	1.09e-06
SLC38A4	ENSG00000139209	protein_coding	342.324	2.04596	0.368391	5.55377	2.8e-08
IL1RL1	ENSG00000115602	protein_coding	224.32	2.03826	0.372682	5.46916	4.52e-08
GAGE1	ENSG00000205777	protein_coding	2.09531	2.03012	0.871573	2.32926	0.0198454
OTOS	ENSG00000178602	protein_coding	1.14678	1.9804	0.759089	2.60892	0.00908288
CCL14	ENSG00000276409	protein_coding	36.3751	1.97326	0.49209	4.00997	6.07e-05
Z82249.1	ENSG00000233179	lncRNA	1.06029	1.96884	0.879365	2.23893	0.0251605
AC008517.1	ENSG00000248588	lncRNA	2.80735	1.96625	0.715359	2.74861	0.00598479
LINC00973	ENSG00000240476	lncRNA	8.92884	1.96064	0.519425	3.77464	0.00016024
IGFBP6	ENSG00000167779	protein_coding	4915.5	1.95602	0.314413	6.22118	4.93e-10
FAM25A	ENSG00000188100	protein_coding	774.36	1.94657	0.551389	3.53029	0.0004151
LINC00941	ENSG00000235884	lncRNA	206.615	1.94259	0.373046	5.20736	1.92e-07
LINC02122	ENSG00000248474	lncRNA	2.10578	1.93515	0.75176	2.57416	0.0100484
FIBCD1	ENSG00000130720	protein_coding	380.879	1.93141	0.414036	4.66483	3.09e-06
CDH16	ENSG00000166589	protein_coding	378.314	1.93013	0.514807	3.74924	0.000177372
HBE1	ENSG00000213931	protein_coding	9.83762	1.91383	0.635767	3.01028	0.0026101
UPK1B	ENSG00000114638	protein_coding	4110.15	1.90191	0.612758	3.10385	0.00191018
CRHR1	ENSG00000120088	protein_coding	11.0549	1.90184	0.476958	3.98743	6.68e-05
LINC02660	ENSG00000226005	lncRNA	2.90994	1.89638	0.608375	3.11712	0.00182628
IL6-AS1	ENSG00000179428	lncRNA	6.60708	1.89028	0.42444	4.45358	8.44e-06
AC112482.1	ENSG00000243016	unprocessed_pseudogene	1.36878	1.88238	0.705476	2.66824	0.00762508
CGB8	ENSG00000213030	protein_coding	9.86778	1.8793	0.562458	3.34123	0.000834093
LINC02492	ENSG00000250590	lncRNA	11.8442	1.87878	0.908045	2.06904	0.0385426
AQP7P2	ENSG00000181997	unprocessed_pseudogene	1.60488	1.86452	0.551835	3.37877	0.000728112
AC093159.1	ENSG00000228541	lncRNA	35.525	1.86117	0.430167	4.32662	1.51e-05
ALOX12	ENSG00000108839	protein_coding	1621.43	1.85417	0.320402	5.787	7.17e-09
PRSS3	ENSG00000010438	protein_coding	914.704	1.8518	0.429147	4.31507	1.6e-05
SPANXB1	ENSG00000227234	protein_coding	15.1094	1.82712	0.756608	2.41488	0.0157405
ADRA1B	ENSG00000170214	protein_coding	49.0471	1.81056	0.410746	4.40799	1.04e-05
HES3	ENSG00000173673	protein_coding	0.596464	1.80952	0.74082	2.44259	0.0145824
AL512324.3	ENSG00000278531	unprocessed_pseudogene	11.9416	1.79792	0.47588	3.7781	0.000158026
TBC1D3	ENSG00000274611	protein_coding	0.740983	1.78721	0.899543	1.9868	0.0469447
AL596223.1	ENSG00000229261	lncRNA	13.5912	1.78621	0.534816	3.33985	0.000838229
LINC00520	ENSG00000258791	lncRNA	243.925	1.77465	0.43343	4.09444	4.23e-05
LNCAROD	ENSG00000231131	lncRNA	207.44	1.76667	0.468907	3.76763	0.000164802
PPP1R3C	ENSG00000119938	protein_coding	1333.54	1.75517	0.432481	4.05839	4.94e-05
HMGA2	ENSG00000149948	protein_coding	2771.53	1.74683	0.385401	4.5325	5.83e-06
AP001547.1	ENSG00000254885	lncRNA	4.85553	1.74461	0.474114	3.67973	0.000233483
MTCO1P8	ENSG00000234700	unprocessed_pseudogene	0.933314	1.74406	0.756276	2.30611	0.0211045
AC093904.3	ENSG00000244310	lncRNA	12.9734	1.74344	0.42985	4.05594	4.99e-05
PWWP3B	ENSG00000157502	protein_coding	135.224	1.7423	0.462248	3.76919	0.000163779
AC090515.4	ENSG00000259353	lncRNA	5.01961	1.74173	0.436307	3.992	6.55e-05
IL6	ENSG00000136244	protein_coding	587.394	1.72928	0.399703	4.32641	1.52e-05
GDF15	ENSG00000130513	protein_coding	598.423	1.7277	0.369085	4.68103	2.85e-06
AL359979.1	ENSG00000226601	lncRNA	12.3857	1.71855	0.501771	3.42497	0.000614871
PRR9	ENSG00000203783	protein_coding	256.59	1.71502	0.664028	2.58275	0.00980164
LINC02323	ENSG00000259230	lncRNA	278.261	1.71283	0.349759	4.89716	9.72e-07
PHF24	ENSG00000122733	protein_coding	356.438	1.71134	0.394537	4.33759	1.44e-05
AC012354.2	ENSG00000274520	misc_RNA	1.08892	1.7022	0.757774	2.24631	0.0246841
KLHL4	ENSG00000102271	protein_coding	156.588	1.68636	0.409458	4.11853	3.81e-05
SLURP1	ENSG00000126233	protein_coding	1580.1	1.68395	0.577778	2.91453	0.00356228
AC105460.1	ENSG00000250920	lncRNA	1016.87	1.67826	0.629195	2.66731	0.00764611
GREB1L	ENSG00000141449	protein_coding	344.154	1.67621	0.439248	3.81608	0.000135589
MANCR	ENSG00000231298	lncRNA	100.51	1.65613	0.345745	4.79003	1.67e-06
ELFN2	ENSG00000166897	protein_coding	164.132	1.64434	0.451291	3.64365	0.000268803
ZFP42	ENSG00000179059	protein_coding	28.9007	1.63939	0.570029	2.87598	0.00402776
TRIM54	ENSG00000138100	protein_coding	25.242	1.63593	0.437797	3.73673	0.000186427
NCAM1	ENSG00000149294	protein_coding	598.139	1.63452	0.416199	3.92726	8.59e-05
LINP1	ENSG00000223784	lncRNA	185.741	1.63346	0.428036	3.81618	0.000135534
SYT8	ENSG00000149043	protein_coding	765.478	1.6312	0.420883	3.87565	0.00010634
HRCT1	ENSG00000196196	protein_coding	47.7281	1.62626	0.392066	4.14793	3.35e-05
AC129492.6	ENSG00000275011	unprocessed_pseudogene	146.409	1.6222	0.526933	3.07856	0.00208005
SPRR4	ENSG00000184148	protein_coding	527.44	1.6219	0.482797	3.35939	0.000781157
CDSN	ENSG00000204539	protein_coding	157.936	1.62005	0.528614	3.06471	0.00217878
GSDMA	ENSG00000167914	protein_coding	439.456	1.61891	0.407255	3.97517	7.03e-05
AL049775.3	ENSG00000258945	lncRNA	3.88231	1.61336	0.441937	3.65065	0.000261579
BCAT1	ENSG00000060982	protein_coding	6429	1.60558	0.321417	4.9953	5.87e-07
SSX5	ENSG00000165583	protein_coding	1.20287	1.60307	0.590295	2.7157	0.00661349
OTOP2	ENSG00000183034	protein_coding	128.348	1.60172	0.448372	3.5723	0.000353853
MYEOV	ENSG00000172927	protein_coding	1777.69	1.60116	0.467267	3.42665	0.000611071
AC107308.1	ENSG00000277945	lncRNA	22.6259	1.59781	0.420569	3.79917	0.000145181
RPSAP52	ENSG00000241749	transcribed_processed_pseudogene	129.556	1.59572	0.341918	4.66697	3.06e-06
FLNC	ENSG00000128591	protein_coding	7261.96	1.59364	0.404836	3.93651	8.27e-05
AL353740.1	ENSG00000203434	lncRNA	3.32561	1.5928	0.709268	2.2457	0.0247231
AC108676.1	ENSG00000244675	lncRNA	270.562	1.59042	0.451589	3.52183	0.00042858
LHX1-DT	ENSG00000277268	lncRNA	37.6106	1.5812	0.548124	2.88475	0.00391731
HCAR1	ENSG00000196917	protein_coding	43.4501	1.57819	0.448989	3.51499	0.000439762
LYVE1	ENSG00000133800	protein_coding	260.795	1.57548	0.322961	4.87824	1.07e-06
C11orf87	ENSG00000185742	protein_coding	353.589	1.57473	0.534541	2.94594	0.00321971
NRG1	ENSG00000157168	protein_coding	3804.7	1.56786	0.327214	4.79154	1.66e-06
AL133467.2	ENSG00000258927	lncRNA	4.70168	1.56087	0.602181	2.59202	0.0095414
AC083841.1	ENSG00000253196	lncRNA	36.769	1.5607	0.461636	3.3808	0.000722745
LYNX1	ENSG00000180155	protein_coding	7079.07	1.56041	0.390076	4.00027	6.33e-05
AC025594.1	ENSG00000224163	unprocessed_pseudogene	3.59579	1.55508	0.572815	2.7148	0.00663155
HSPB6	ENSG00000004776	protein_coding	1179.01	1.5518	0.403269	3.84805	0.000119063
LHX1	ENSG00000273706	protein_coding	143.079	1.55163	0.548306	2.82986	0.0046568
FAM133A	ENSG00000179083	protein_coding	243.657	1.55134	0.724288	2.14188	0.0322032
AC062015.1	ENSG00000235070	lncRNA	3.61821	1.55076	0.632859	2.4504	0.0142698
AC005256.1	ENSG00000267073	lncRNA	18.3804	1.54767	0.4855	3.18778	0.00143368
SDAD1P2	ENSG00000230750	processed_pseudogene	53.2164	1.54698	0.413691	3.73947	0.000184411
SSTR5-AS1	ENSG00000261713	lncRNA	28.3568	1.54592	0.513838	3.00856	0.00262485
AC099786.2	ENSG00000224149	lncRNA	1.67669	1.54244	0.713059	2.16313	0.0305315
PHACTR3	ENSG00000087495	protein_coding	109.894	1.53929	0.456728	3.37025	0.000750998
LHX3	ENSG00000107187	protein_coding	10.5124	1.53896	0.526322	2.92399	0.00345577
PPIAP26	ENSG00000150276	processed_pseudogene	34.6355	1.53776	0.400416	3.84041	0.000122828
MIR3189	ENSG00000264175	miRNA	0.974541	1.53429	0.708756	2.16476	0.0304061
SH2D5	ENSG00000189410	protein_coding	690.58	1.52991	0.375277	4.07674	4.57e-05
AL583836.1	ENSG00000276490	protein_coding	5.11108	1.52615	0.573258	2.66225	0.00776212
ZNF474	ENSG00000164185	protein_coding	90.1623	1.52582	0.312406	4.88409	1.04e-06
SP8	ENSG00000164651	protein_coding	112.21	1.52295	0.485804	3.1349	0.00171911
APCDD1L	ENSG00000198768	protein_coding	804.489	1.51973	0.414938	3.66256	0.000249705
AC015818.3	ENSG00000263946	transcribed_processed_pseudogene	15.7601	1.51966	0.55118	2.7571	0.00583172
MMRN1	ENSG00000138722	protein_coding	337.08	1.51965	0.381677	3.9815	6.85e-05
PHF2P2	ENSG00000226057	transcribed_unprocessed_pseudogene	11.8821	1.51386	0.544781	2.77884	0.00545534
SPATA31C2	ENSG00000177910	transcribed_unprocessed_pseudogene	4.90425	1.51186	0.547774	2.76002	0.00577984
CDH12	ENSG00000154162	protein_coding	91.8336	1.50902	0.717087	2.10437	0.0353458
CGB5	ENSG00000189052	protein_coding	5.18899	1.50267	0.458057	3.28053	0.00103612
CSF3	ENSG00000108342	protein_coding	736.194	1.50259	0.46985	3.19803	0.00138371
AC120498.6	ENSG00000261294	lncRNA	1.14932	1.49827	0.585355	2.55959	0.0104794
HBB	ENSG00000244734	protein_coding	659.929	1.49771	0.392051	3.8202	0.000133342
SP9	ENSG00000217236	protein_coding	64.734	1.4975	0.405839	3.68988	0.000224363
L1CAM	ENSG00000198910	protein_coding	1718.66	1.49716	0.393752	3.80229	0.000143367
AL512324.1	ENSG00000275312	unprocessed_pseudogene	10.2382	1.49701	0.444521	3.36769	0.000758018
ECM1	ENSG00000143369	protein_coding	17026.4	1.49353	0.365965	4.08106	4.48e-05
AC243773.1	ENSG00000276707	lncRNA	2.90798	1.4933	0.612388	2.43848	0.014749
EPGN	ENSG00000182585	protein_coding	597.883	1.49196	0.517293	2.88418	0.00392438
MIR138-1	ENSG00000207954	miRNA	0.659162	1.49166	0.700604	2.12911	0.0332453
SNAP25-AS1	ENSG00000227906	lncRNA	60.4863	1.49011	0.47095	3.16405	0.00155589
LINC02582	ENSG00000261780	lncRNA	271.998	1.48518	0.649929	2.28515	0.0223043
ABLIM3	ENSG00000173210	protein_coding	1828.17	1.48505	0.302225	4.91372	8.94e-07
ANK1	ENSG00000029534	protein_coding	676.893	1.48304	0.379136	3.91162	9.17e-05
MEFV	ENSG00000103313	protein_coding	238.476	1.47915	0.360056	4.1081	3.99e-05
AL161733.1	ENSG00000236658	lncRNA	3.29385	1.47828	0.612888	2.41199	0.0158657
PID1	ENSG00000153823	protein_coding	465.356	1.47708	0.293099	5.03952	4.67e-07
RN7SL659P	ENSG00000244104	misc_RNA	2.23347	1.47639	0.584215	2.52714	0.0114996
IGHV4-4	ENSG00000276775	IG_V_gene	66.0557	1.47613	0.484823	3.04469	0.0023292
BCHE	ENSG00000114200	protein_coding	832.466	1.47407	0.415336	3.54909	0.000386568
MT1M	ENSG00000205364	protein_coding	194.536	1.46938	0.414619	3.54393	0.000394208
ACTL9	ENSG00000181786	protein_coding	0.711062	1.469	0.674828	2.17685	0.0294919
AC087612.1	ENSG00000259672	lncRNA	96.4034	1.46493	0.562617	2.60378	0.00922008
SCNN1D	ENSG00000162572	protein_coding	812.226	1.45856	0.361126	4.03893	5.37e-05
PASD1	ENSG00000166049	protein_coding	2.45339	1.45846	0.672841	2.16762	0.0301876
LINC01151	ENSG00000253819	lncRNA	3.38938	1.45506	0.533469	2.72755	0.00638067
PGM5-AS1	ENSG00000224958	lncRNA	17.5934	1.45392	0.60381	2.40791	0.0160439
AC138649.4	ENSG00000277867	processed_pseudogene	2.35612	1.45021	0.474523	3.05615	0.00224201
PNMT	ENSG00000141744	protein_coding	13.5915	1.44954	0.357596	4.05358	5.04e-05
FLNC-AS1	ENSG00000242902	lncRNA	2.44346	1.44805	0.580993	2.49237	0.0126896
NPY	ENSG00000122585	protein_coding	13.4746	1.44723	0.672823	2.15097	0.0314782
NKX2-8	ENSG00000136327	protein_coding	239.746	1.44158	0.365177	3.94762	7.89e-05
AC068506.1	ENSG00000278464	lncRNA	11.2592	1.43697	0.522511	2.75013	0.00595723
AC104024.2	ENSG00000260328	lncRNA	20.5481	1.43563	0.378261	3.79533	0.000147444
SEMA3A	ENSG00000075213	protein_coding	1396.06	1.43554	0.29413	4.88064	1.06e-06
AC112178.1	ENSG00000249803	lncRNA	10.034	1.43541	0.64849	2.21346	0.0268656
MAGEB17	ENSG00000182798	protein_coding	10.2857	1.4332	0.481486	2.97662	0.00291443
TNFSF18	ENSG00000120337	protein_coding	216.465	1.43202	0.428386	3.34283	0.000829281
ADAMTSL4	ENSG00000143382	protein_coding	2624.56	1.43149	0.292763	4.88958	1.01e-06
SLC9A4	ENSG00000180251	protein_coding	114.287	1.42214	0.454729	3.12745	0.00176327
AL049775.1	ENSG00000205562	lncRNA	47.471	1.42016	0.379825	3.73898	0.000184766
OLAH	ENSG00000152463	protein_coding	23.013	1.41809	0.407351	3.48124	0.000499098
AC092327.2	ENSG00000269826	lncRNA	1.44344	1.41808	0.597214	2.37449	0.0175732
APOA5	ENSG00000110243	protein_coding	1.5366	1.414	0.526201	2.68718	0.00720578
DES	ENSG00000175084	protein_coding	30990.6	1.41383	0.578677	2.44322	0.014557
AL450322.1	ENSG00000228353	lncRNA	2.03571	1.41377	0.551034	2.56566	0.0102978
AC068633.1	ENSG00000243276	lncRNA	5.22993	1.41353	0.708392	1.99541	0.0459978
VGLL1	ENSG00000102243	protein_coding	122.601	1.41309	0.441479	3.2008	0.00137046
LINC02538	ENSG00000272549	lncRNA	14.6095	1.41297	0.509089	2.77549	0.00551186
CCL13	ENSG00000181374	protein_coding	224.393	1.41076	0.426333	3.30905	0.000936125
AC080079.1	ENSG00000250725	processed_pseudogene	1.27179	1.40637	0.498954	2.81863	0.00482288
AC078820.1	ENSG00000258088	lncRNA	17.2376	1.40591	0.524044	2.68282	0.00730054
CHRDL2	ENSG00000054938	protein_coding	795.258	1.4028	0.411974	3.40508	0.000661455
AP000812.3	ENSG00000256518	unprocessed_pseudogene	4.57133	1.39967	0.665715	2.1025	0.0355095
ELFN1-AS1	ENSG00000236081	lncRNA	45.1976	1.39859	0.454574	3.07671	0.00209297
KLF14	ENSG00000266265	protein_coding	56.0607	1.39838	0.410791	3.40413	0.000663757
AC004080.15	ENSG00000278592	misc_RNA	2.34971	1.39813	0.535384	2.61146	0.00901576
AC012613.1	ENSG00000248647	lncRNA	3.25191	1.3978	0.492213	2.83982	0.00451388
FAM25G	ENSG00000189090	protein_coding	5.22882	1.39634	0.506157	2.75871	0.00580296
PLAAT5	ENSG00000168004	protein_coding	74.7347	1.3927	0.493917	2.81971	0.00480673
LINC01559	ENSG00000180861	lncRNA	280.892	1.39196	0.413267	3.36817	0.000756684
HKDC1	ENSG00000156510	protein_coding	203.856	1.39022	0.48707	2.85424	0.00431395
SLC34A3	ENSG00000198569	protein_coding	54.9823	1.38514	0.325067	4.2611	2.03e-05
TOR4A	ENSG00000198113	protein_coding	2726.18	1.38358	0.303104	4.5647	5e-06
IFNL1	ENSG00000182393	protein_coding	11.2692	1.38204	0.420622	3.2857	0.00101731
AL136982.5	ENSG00000271573	processed_pseudogene	71.2802	1.38061	0.529871	2.60556	0.00917251
LINC02621	ENSG00000234756	lncRNA	27.6337	1.38053	0.547322	2.52233	0.0116582
LINC01385	ENSG00000251604	lncRNA	3.78293	1.37136	0.51019	2.68794	0.00718951
ZFP91-CNTF	ENSG00000255073	protein_coding	1.80887	1.36983	0.372565	3.67676	0.000236218
TIMP4	ENSG00000157150	protein_coding	70.487	1.36924	0.363188	3.77005	0.000163215
TAS1R3	ENSG00000169962	protein_coding	146.901	1.36678	0.255297	5.35367	8.62e-08
ARL14EPL	ENSG00000268223	protein_coding	5.01587	1.36308	0.614972	2.21648	0.0266585
AL450469.2	ENSG00000232121	lncRNA	0.67812	1.36278	0.662704	2.0564	0.0397444
CUBNP2	ENSG00000234993	unprocessed_pseudogene	5.23532	1.36253	0.539639	2.52489	0.0115734
AKAP12	ENSG00000131016	protein_coding	2483.66	1.36094	0.299644	4.54186	5.58e-06
RAET1E	ENSG00000164520	protein_coding	571.634	1.36033	0.437803	3.10717	0.00188889
CCNA1	ENSG00000133101	protein_coding	1963.54	1.36009	0.524864	2.59133	0.00956071
PHYHIP	ENSG00000168490	protein_coding	206.496	1.35983	0.295707	4.59859	4.25e-06
GSTA8P	ENSG00000220377	unprocessed_pseudogene	14.8796	1.35962	0.571733	2.37807	0.0174036
SPRR3	ENSG00000163209	protein_coding	86148.9	1.35882	0.61203	2.22018	0.0264067
AREG	ENSG00000109321	protein_coding	3135.96	1.3535	0.359397	3.76604	0.000165856
NCAM1-AS1	ENSG00000227487	lncRNA	2.35503	1.35048	0.532446	2.53637	0.011201
LINC02241	ENSG00000251629	lncRNA	42.4829	1.34505	0.654763	2.05426	0.0399504
LCE1F	ENSG00000240386	protein_coding	35.4921	1.34175	0.563531	2.38097	0.0172673
CACNG4	ENSG00000075461	protein_coding	647.341	1.34147	0.443711	3.0233	0.00250037
PNLDC1	ENSG00000146453	protein_coding	262.516	1.34117	0.517819	2.59004	0.00959643
AC002398.2	ENSG00000267328	lncRNA	2.81901	1.33797	0.533738	2.5068	0.0121831
AC002480.2	ENSG00000232949	lncRNA	5.97489	1.33588	0.419981	3.18081	0.00146862
AL358394.1	ENSG00000227683	lncRNA	20.9579	1.33349	0.427311	3.12066	0.00180446
LAMA3	ENSG00000053747	protein_coding	27776.5	1.32454	0.303326	4.36673	1.26e-05
AC010255.2	ENSG00000249610	lncRNA	7.88504	1.32383	0.420461	3.14853	0.00164093
CYP4F22	ENSG00000171954	protein_coding	895.259	1.32094	0.455571	2.89952	0.00373734
MMP1	ENSG00000196611	protein_coding	15298	1.31895	0.377826	3.49089	0.000481422
AC018470.1	ENSG00000280414	TEC	9.9489	1.31073	0.406324	3.22582	0.00125612
CYSRT1	ENSG00000197191	protein_coding	1849.44	1.30716	0.440532	2.96724	0.00300491
SCEL-AS1	ENSG00000224347	lncRNA	4.54028	1.30307	0.561421	2.32103	0.0202854
AC009084.1	ENSG00000265408	lncRNA	6.07774	1.30307	0.557871	2.33579	0.019502
ZNF444P1	ENSG00000259738	processed_pseudogene	2.80637	1.30137	0.439745	2.95937	0.00308272
IFNL4P1	ENSG00000272311	unprocessed_pseudogene	0.981471	1.29654	0.637354	2.03426	0.0419258
AC005077.4	ENSG00000230882	processed_pseudogene	468.678	1.29534	0.366953	3.52999	0.000415581
KSR1P1	ENSG00000229485	processed_pseudogene	0.669594	1.29509	0.567883	2.28055	0.0225748
AC110619.1	ENSG00000218416	lncRNA	103.203	1.28976	0.344946	3.73901	0.000184744
ALPP	ENSG00000163283	protein_coding	17.7427	1.28663	0.545278	2.35959	0.0182953
CALB1	ENSG00000104327	protein_coding	1173.39	1.28639	0.576464	2.23151	0.0256474
FAM107A	ENSG00000168309	protein_coding	310.168	1.28576	0.381246	3.37251	0.000744861
CCDC144NL	ENSG00000205212	transcribed_unprocessed_pseudogene	44.125	1.28404	0.625799	2.05184	0.0401852
ACRP1	ENSG00000175509	processed_pseudogene	2.46171	1.28327	0.551513	2.32681	0.0199755
MMP10	ENSG00000166670	protein_coding	2824.91	1.27809	0.458324	2.78862	0.00529327
AL512785.2	ENSG00000254706	protein_coding	23.5703	1.27694	0.475341	2.68637	0.00722338
LINC01615	ENSG00000223485	lncRNA	282.951	1.27444	0.419886	3.03519	0.00240382
EREG	ENSG00000124882	protein_coding	4127.07	1.27407	0.494688	2.5755	0.0100094
AC010457.1	ENSG00000251257	lncRNA	3.95338	1.27294	0.436027	2.91941	0.0035069
FAM43B	ENSG00000183114	protein_coding	73.6062	1.27247	0.365455	3.48189	0.000497883
PCDHA11	ENSG00000249158	protein_coding	45.6166	1.27152	0.644031	1.97431	0.0483462
LCN10	ENSG00000187922	protein_coding	7.90939	1.27058	0.426568	2.97861	0.00289556
LRRTM1	ENSG00000162951	protein_coding	16.9888	1.26964	0.528653	2.40166	0.016321
CBSL	ENSG00000274276	protein_coding	27.9552	1.26901	0.463416	2.7384	0.00617399
PCNPP3	ENSG00000213344	processed_pseudogene	10.8394	1.26611	0.426459	2.96889	0.00298878
SPRR1A	ENSG00000169474	protein_coding	27591.2	1.26586	0.482854	2.62163	0.00875109
AL049649.1	ENSG00000230990	lncRNA	13.8533	1.2654	0.430023	2.94264	0.00325426
ZNF816-ZNF321P	ENSG00000221874	protein_coding	0.545639	1.26485	0.629126	2.01049	0.044379
OXCT2P1	ENSG00000237624	unprocessed_pseudogene	21.5049	1.26269	0.306149	4.12441	3.72e-05
B3GNT3	ENSG00000179913	protein_coding	1193.58	1.26244	0.337012	3.74599	0.000179681
TGM1	ENSG00000092295	protein_coding	17844.5	1.26229	0.444923	2.8371	0.0045526
ADAMTSL5	ENSG00000185761	protein_coding	1219.98	1.25934	0.247044	5.09764	3.44e-07
PLP1	ENSG00000123560	protein_coding	95.7898	1.25927	0.45962	2.7398	0.00614766
CDH19	ENSG00000071991	protein_coding	269.814	1.25883	0.470248	2.67695	0.00742948
LINC01833	ENSG00000259439	lncRNA	64.3617	1.25822	0.506933	2.48203	0.0130637
RPL41P1	ENSG00000227063	processed_pseudogene	135.064	1.2521	0.351828	3.55885	0.000372479
PCDHGC5	ENSG00000240764	protein_coding	440.998	1.24765	0.404844	3.08179	0.00205757
TACR2	ENSG00000075073	protein_coding	456.444	1.24707	0.421307	2.96	0.00307644
MFAP5	ENSG00000197614	protein_coding	1540.38	1.24499	0.341382	3.64692	0.000265407
MALL	ENSG00000144063	protein_coding	1426.55	1.24357	0.317677	3.91459	9.06e-05
PRMT8	ENSG00000111218	protein_coding	39.1417	1.24098	0.474136	2.61735	0.00886147
LCE5A	ENSG00000186207	protein_coding	3.82639	1.23946	0.515267	2.40548	0.0161512
SIX2	ENSG00000170577	protein_coding	781.809	1.23909	0.421201	2.9418	0.00326311
RNF224	ENSG00000233198	protein_coding	42.4225	1.23874	0.319143	3.88146	0.00010383
LVRN	ENSG00000172901	protein_coding	57.2165	1.23785	0.394815	3.13526	0.001717
C1QTNF12	ENSG00000184163	protein_coding	613.87	1.23752	0.37403	3.30861	0.000937603
FP236383.1	ENSG00000274868	misc_RNA	5.54136	1.23618	0.625591	1.97603	0.0481518
M1AP	ENSG00000159374	protein_coding	212.707	1.23556	0.478252	2.5835	0.00978047
NEU2	ENSG00000115488	protein_coding	7.89338	1.2349	0.501112	2.46432	0.0137273
LINC00636	ENSG00000240423	lncRNA	5.22852	1.2348	0.413345	2.98733	0.00281426
ECRG4	ENSG00000119147	protein_coding	122.917	1.23389	0.513626	2.40232	0.0162915
PROSER2-AS1	ENSG00000225778	lncRNA	64.9519	1.2328	0.258661	4.7661	1.88e-06
RORB-AS1	ENSG00000224825	lncRNA	2.39219	1.23258	0.524012	2.3522	0.018663
CTCFL	ENSG00000124092	protein_coding	23.9188	1.22829	0.56689	2.16671	0.030257
GTF2IP7	ENSG00000227038	transcribed_unprocessed_pseudogene	64.6147	1.2282	0.365745	3.35808	0.000784858
GPR39	ENSG00000183840	protein_coding	205.299	1.22726	0.350634	3.5001	0.000465076
AC010327.4	ENSG00000267577	lncRNA	11.1547	1.22603	0.430308	2.84919	0.00438313
LCN6	ENSG00000267206	protein_coding	7.48296	1.22496	0.416536	2.94082	0.00327343
LRRC37A6P	ENSG00000230445	transcribed_processed_pseudogene	130.989	1.22493	0.343446	3.56658	0.000361668
JPH2	ENSG00000149596	protein_coding	1387.28	1.22422	0.421445	2.90481	0.00367473
ACP7	ENSG00000183760	protein_coding	303.844	1.22363	0.375355	3.25992	0.00111446
AC007731.2	ENSG00000235578	lncRNA	1.2795	1.22084	0.541046	2.25645	0.0240424
BCAS2P1	ENSG00000255051	processed_pseudogene	10.5406	1.22019	0.590574	2.06611	0.038818
SPRR2G	ENSG00000159516	protein_coding	1826.32	1.21979	0.535563	2.27758	0.0227517
RAB11FIP1	ENSG00000156675	protein_coding	9352.54	1.21859	0.319682	3.81187	0.000137918
AP000892.4	ENSG00000280143	TEC	428.877	1.2171	0.351346	3.46412	0.000531973
AC007003.1	ENSG00000231183	lncRNA	1.49086	1.21493	0.574099	2.11624	0.0343241
AC093904.2	ENSG00000242136	lncRNA	32.5575	1.21461	0.359308	3.38042	0.000723757
IL31RA	ENSG00000164509	protein_coding	292.351	1.21405	0.390731	3.10712	0.00188918
TGM2	ENSG00000198959	protein_coding	11660.7	1.2136	0.325012	3.734	0.000188461
MIR137HG	ENSG00000225206	lncRNA	22.1663	1.21208	0.54436	2.22661	0.0259731
TPPP3	ENSG00000159713	protein_coding	2155.76	1.21207	0.299403	4.04828	5.16e-05
UPK3B	ENSG00000243566	protein_coding	976.063	1.21116	0.405968	2.98338	0.00285085
CLEC4G	ENSG00000182566	protein_coding	15.4272	1.21068	0.377828	3.20433	0.00135377
LINC01338	ENSG00000281327	lncRNA	13.4324	1.20874	0.352154	3.43242	0.000598225
CPA4	ENSG00000128510	protein_coding	2068.1	1.20839	0.451609	2.67574	0.00745656
HAS1	ENSG00000105509	protein_coding	59.5596	1.20622	0.366187	3.294	0.00098774
CADM3-AS1	ENSG00000225670	lncRNA	21.0846	1.20545	0.467428	2.5789	0.00991167
AC073957.1	ENSG00000225146	lncRNA	32.6303	1.20289	0.457058	2.6318	0.00849332
ISM2	ENSG00000100593	protein_coding	61.6806	1.20254	0.357792	3.361	0.000776619
CCDC68	ENSG00000166510	protein_coding	280.612	1.20199	0.324256	3.7069	0.000209809
PRR20G	ENSG00000239620	protein_coding	13.9806	1.19994	0.463516	2.58878	0.00963158
HMCN2	ENSG00000148357	protein_coding	600.152	1.1986	0.375479	3.1922	0.00141193
TPTEP1	ENSG00000100181	transcribed_unprocessed_pseudogene	282.178	1.19533	0.331784	3.60275	0.000314873
RN7SL429P	ENSG00000278604	misc_RNA	0.930286	1.19533	0.451299	2.64865	0.00808141
AC010385.1	ENSG00000226400	processed_pseudogene	1.00757	1.19425	0.579272	2.06164	0.0392424
RTP3	ENSG00000163825	protein_coding	27.8487	1.18775	0.603305	1.96873	0.048984
SLC6A1-AS1	ENSG00000232287	lncRNA	1.31693	1.18766	0.506179	2.34632	0.0189596
TUBAL3	ENSG00000178462	protein_coding	66.3051	1.18693	0.345987	3.43055	0.000602351
AC003092.1	ENSG00000236453	lncRNA	8.02165	1.18615	0.455032	2.60673	0.00914102
CSPG4P13	ENSG00000260139	transcribed_unprocessed_pseudogene	51.6396	1.18587	0.382265	3.10221	0.00192081
AL357033.3	ENSG00000276317	lncRNA	26.2871	1.18532	0.304723	3.88982	0.000100319
PCDHA4	ENSG00000204967	protein_coding	62.1721	1.18371	0.506361	2.33767	0.0194041
AC092143.2	ENSG00000259006	lncRNA	1.34275	1.18282	0.49756	2.37725	0.0174423
AL353997.2	ENSG00000264177	lncRNA	44.5364	1.18119	0.386669	3.05478	0.00225227
ZBTB45P1	ENSG00000225108	processed_pseudogene	6.64724	1.18085	0.33213	3.55538	0.00037743
ASB5	ENSG00000164122	protein_coding	108.522	1.17948	0.590326	1.99802	0.0457148
CEACAM5	ENSG00000105388	protein_coding	13696.7	1.17907	0.497251	2.37118	0.0177316
LINC00705	ENSG00000225269	lncRNA	11.0341	1.17875	0.409353	2.87955	0.00398242
MMP13	ENSG00000137745	protein_coding	5798.5	1.17859	0.519049	2.27068	0.0231662
AP001858.1	ENSG00000253547	processed_pseudogene	0.975021	1.17701	0.494911	2.37822	0.0173964
TRABD2A	ENSG00000186854	protein_coding	190.8	1.1765	0.317798	3.70202	0.00021389
AC068647.2	ENSG00000250271	transcribed_unprocessed_pseudogene	61.8646	1.17373	0.5221	2.2481	0.0245696
LINC02148	ENSG00000250427	lncRNA	2.31899	1.17303	0.358884	3.26855	0.001081
FHL1	ENSG00000022267	protein_coding	4715.1	1.17271	0.354247	3.31042	0.000931547
SLC6A2	ENSG00000103546	protein_coding	275.206	1.1722	0.38896	3.01368	0.002581
TTLL11-IT1	ENSG00000237548	lncRNA	20.3721	1.17211	0.427959	2.73883	0.00616587
AP001324.3	ENSG00000279353	TEC	7.91514	1.1701	0.366108	3.19605	0.00139321
GALNT15	ENSG00000131386	protein_coding	380.739	1.16995	0.317446	3.68551	0.000228247
HSPB7	ENSG00000173641	protein_coding	987.286	1.16944	0.443499	2.63685	0.00836792
AC004817.3	ENSG00000269927	lncRNA	19.6368	1.16805	0.327344	3.56825	0.000359371
NPTX1	ENSG00000171246	protein_coding	228.93	1.16737	0.407415	2.8653	0.00416619
LINC02487	ENSG00000203688	lncRNA	191.599	1.16736	0.585641	1.9933	0.0462283
RRAD	ENSG00000166592	protein_coding	1994.85	1.1673	0.414817	2.814	0.00489293
AC037450.1	ENSG00000253171	lncRNA	1.31968	1.16443	0.545703	2.13382	0.0328571
AC096711.2	ENSG00000251555	lncRNA	2.58229	1.16348	0.591992	1.96537	0.0493717
RASL11A	ENSG00000122035	protein_coding	409.035	1.16302	0.334281	3.47916	0.000502991
P3H2-AS1	ENSG00000225764	lncRNA	34.244	1.15874	0.398932	2.90461	0.00367715
UPK1A	ENSG00000105668	protein_coding	96.9322	1.15704	0.472554	2.44849	0.0143457
CNTNAP1	ENSG00000108797	protein_coding	1372.69	1.15636	0.282553	4.09255	4.27e-05
AC068446.2	ENSG00000247765	lncRNA	1.66658	1.15077	0.502032	2.29223	0.0218923
ATG9B	ENSG00000181652	protein_coding	910.462	1.14779	0.381754	3.00663	0.00264163
SSTR5	ENSG00000162009	protein_coding	43.6382	1.14709	0.485981	2.36035	0.0182578
KLHL30	ENSG00000168427	protein_coding	40.6432	1.14689	0.319549	3.58907	0.000331855
ALOX12B	ENSG00000179477	protein_coding	1600.94	1.1466	0.426625	2.6876	0.00719673
GAP43	ENSG00000172020	protein_coding	138.556	1.14547	0.342632	3.34314	0.000828359
AFAP1L1	ENSG00000157510	protein_coding	1313.01	1.14506	0.210455	5.44088	5.3e-08
BAIAP2L2	ENSG00000128298	protein_coding	1021.6	1.14452	0.277062	4.1309	3.61e-05
MORN5	ENSG00000185681	protein_coding	7.34823	1.14337	0.514145	2.22383	0.0261601
GALR2	ENSG00000182687	protein_coding	68.7761	1.14236	0.346779	3.2942	0.00098702
WFDC12	ENSG00000168703	protein_coding	246.355	1.14051	0.554162	2.05809	0.0395819
KRT6C	ENSG00000170465	protein_coding	59196.2	1.13864	0.496496	2.29336	0.0218274
LINC01160	ENSG00000231346	lncRNA	156.973	1.13687	0.411083	2.76555	0.0056827
BMP6	ENSG00000153162	protein_coding	311.957	1.1345	0.309101	3.67033	0.000242235
ZNF536	ENSG00000198597	protein_coding	59.3139	1.13264	0.421348	2.68814	0.00718517
AC011483.1	ENSG00000267879	lncRNA	18.6654	1.132	0.427216	2.64971	0.00805618
EVA1A	ENSG00000115363	protein_coding	522.183	1.13095	0.333134	3.39486	0.000686629
MTND4P20	ENSG00000233377	processed_pseudogene	29.9299	1.1297	0.494206	2.28588	0.0222611
RTL3	ENSG00000179300	protein_coding	11.7043	1.12932	0.388305	2.90834	0.00363351
AQP10	ENSG00000143595	protein_coding	14.9743	1.12917	0.36501	3.09353	0.00197788
LINC00269	ENSG00000215162	lncRNA	1.4692	1.12839	0.502267	2.24659	0.0246659
DISP2	ENSG00000140323	protein_coding	282.822	1.1278	0.303404	3.71715	0.000201481
AL627231.1	ENSG00000213489	processed_pseudogene	1.02941	1.12649	0.438181	2.57082	0.0101457
BCAR3	ENSG00000137936	protein_coding	2712.33	1.12609	0.21771	5.17243	2.31e-07
OASL	ENSG00000135114	protein_coding	2765.68	1.12222	0.376617	2.97973	0.00288499
ANGPTL1	ENSG00000116194	protein_coding	285.062	1.12125	0.449974	2.49181	0.0127095
HBA1	ENSG00000206172	protein_coding	52.4436	1.12057	0.358946	3.12185	0.0017972
PCDHGA10	ENSG00000253846	protein_coding	700.524	1.12046	0.371642	3.0149	0.00257062
ADAMTSL3	ENSG00000156218	protein_coding	413.738	1.11825	0.400936	2.7891	0.00528549
FUT6	ENSG00000156413	protein_coding	856.591	1.11756	0.532355	2.09927	0.035793
AC004585.1	ENSG00000266088	lncRNA	43.8761	1.11655	0.30301	3.68486	0.000228828
AL359955.1	ENSG00000197550	unprocessed_pseudogene	3.93744	1.1148	0.489792	2.27607	0.0228416
AC006058.4	ENSG00000280435	TEC	23.3034	1.11373	0.423076	2.63246	0.0084769
INPP4B	ENSG00000109452	protein_coding	1968.8	1.11326	0.261863	4.25131	2.13e-05
GRM5-AS1	ENSG00000255082	lncRNA	1.98625	1.11201	0.525511	2.11605	0.0343408
GPIHBP1	ENSG00000277494	protein_coding	43.4252	1.11139	0.365908	3.03735	0.00238666
AC010776.2	ENSG00000267774	lncRNA	2.9271	1.11026	0.510904	2.17314	0.0297699
DKK1	ENSG00000107984	protein_coding	2064.21	1.10991	0.374649	2.96255	0.00305106
CAPN5	ENSG00000149260	protein_coding	1662.27	1.1097	0.283516	3.91407	9.08e-05
HNRNPA1P52	ENSG00000269119	processed_pseudogene	19.7456	1.10948	0.341809	3.2459	0.0011708
AC021028.1	ENSG00000226659	lncRNA	28.0759	1.10857	0.332877	3.33028	0.000867599
P3H2	ENSG00000090530	protein_coding	6387.8	1.10814	0.329917	3.35884	0.000782694
ASPRV1	ENSG00000244617	protein_coding	297.178	1.10461	0.383212	2.88249	0.00394542
AL355102.2	ENSG00000258691	protein_coding	11.1672	1.1042	0.374656	2.94723	0.00320639
STAC	ENSG00000144681	protein_coding	312.132	1.10389	0.344925	3.20039	0.00137243
KLK12	ENSG00000186474	protein_coding	1333.4	1.10293	0.525952	2.09702	0.0359916
AC010343.3	ENSG00000250697	lncRNA	85.4002	1.10157	0.561589	1.96153	0.0498172
FAM25C	ENSG00000276430	protein_coding	11.111	1.10152	0.498817	2.20826	0.0272261
THBS1	ENSG00000137801	protein_coding	34825.2	1.10151	0.256781	4.28968	1.79e-05
UBXN10	ENSG00000162543	protein_coding	177.629	1.10133	0.37938	2.90298	0.00369627
SYNPO2L	ENSG00000166317	protein_coding	100.102	1.09965	0.400526	2.74552	0.00604149
SLC35G3	ENSG00000164729	protein_coding	10.1204	1.09788	0.493807	2.2233	0.0261954
KLK13	ENSG00000167759	protein_coding	6911.77	1.09779	0.511182	2.14755	0.0317498
MGAT5B	ENSG00000167889	protein_coding	163.429	1.09701	0.362538	3.02592	0.00247876
WDR87	ENSG00000171804	protein_coding	13.0418	1.09591	0.387588	2.82752	0.00469107
CREG2	ENSG00000175874	protein_coding	604.086	1.09587	0.400649	2.73523	0.00623373
OXTR	ENSG00000180914	protein_coding	147.094	1.09249	0.256564	4.25816	2.06e-05
MIR5188	ENSG00000265345	miRNA	3.70193	1.09196	0.467266	2.33691	0.0194441
CXCL11	ENSG00000169248	protein_coding	831.353	1.09166	0.422724	2.58244	0.0098104
CLIC3	ENSG00000169583	protein_coding	3170.47	1.08936	0.421833	2.58244	0.00981042
KCNMA1	ENSG00000156113	protein_coding	3662.92	1.08274	0.408344	2.65155	0.00801236
MT1E	ENSG00000169715	protein_coding	4152.57	1.08269	0.342796	3.1584	0.00158639
NPR1	ENSG00000169418	protein_coding	330.863	1.0824	0.260587	4.15372	3.27e-05
AL512274.1	ENSG00000261068	lncRNA	1310.37	1.0821	0.362086	2.98853	0.00280323
PLEK2	ENSG00000100558	protein_coding	3031.22	1.08173	0.29215	3.70265	0.000213358
RSAD2	ENSG00000134321	protein_coding	3028.49	1.08173	0.349246	3.09733	0.0019527
CXCL5	ENSG00000163735	protein_coding	622.308	1.08136	0.417726	2.58869	0.00963414
AC078993.1	ENSG00000238178	lncRNA	29.1373	1.08057	0.449836	2.40215	0.0162988
CYP26B1	ENSG00000003137	protein_coding	1637.31	1.07863	0.362093	2.97888	0.00289304
LIPH	ENSG00000163898	protein_coding	1088.44	1.07849	0.323027	3.3387	0.000841717
GBX2	ENSG00000168505	protein_coding	47.4255	1.07784	0.359651	2.9969	0.00272743
CEMIP	ENSG00000103888	protein_coding	4209.97	1.07694	0.276052	3.90123	9.57e-05
SNORA80B	ENSG00000206633	snoRNA	18.4516	1.07639	0.408787	2.63314	0.00845991
PDE11A	ENSG00000128655	protein_coding	76.495	1.07388	0.399834	2.68582	0.00723525
PTPRH	ENSG00000080031	protein_coding	502.354	1.07297	0.361424	2.96872	0.00299044
U82695.1	ENSG00000224963	transcribed_unitary_pseudogene	8.15526	1.07291	0.37887	2.83187	0.0046276
TNFRSF8	ENSG00000120949	protein_coding	154.502	1.07235	0.332352	3.22654	0.00125296
CHD5	ENSG00000116254	protein_coding	67.3029	1.07198	0.374883	2.8595	0.00424311
AC006058.3	ENSG00000272121	lncRNA	8.19341	1.06939	0.48608	2.20004	0.027804
SHISAL1	ENSG00000138944	protein_coding	814.543	1.06879	0.370621	2.88378	0.00392931
AC097637.1	ENSG00000173366	protein_coding	0.823564	1.06825	0.502905	2.12415	0.0336572
IGLV7-43	ENSG00000211652	IG_V_gene	125.902	1.06817	0.508305	2.10143	0.0356029
AL591379.1	ENSG00000182021	transcribed_unprocessed_pseudogene	2.67941	1.06388	0.371679	2.86236	0.00420504
PAEP	ENSG00000122133	protein_coding	47.2954	1.06308	0.505309	2.10382	0.0353943
ANGPTL4	ENSG00000167772	protein_coding	2067.65	1.05931	0.32834	3.22626	0.0012542
RAET1G	ENSG00000203722	protein_coding	481.444	1.05824	0.374427	2.82629	0.00470905
PNMA5	ENSG00000198883	protein_coding	8.95068	1.05528	0.429261	2.45836	0.0139571
HBA2	ENSG00000188536	protein_coding	468.566	1.05495	0.368094	2.86599	0.00415704
COBL	ENSG00000106078	protein_coding	1327.5	1.05491	0.383699	2.74931	0.00597215
SRPX	ENSG00000101955	protein_coding	1052.57	1.05468	0.294871	3.57675	0.000347891
C8orf74	ENSG00000171060	protein_coding	11.5871	1.05324	0.39799	2.64641	0.00813522
AL161645.1	ENSG00000278518	lncRNA	17.885	1.05229	0.480187	2.19141	0.0284223
AF279873.3	ENSG00000253642	lncRNA	5.33509	1.05211	0.526954	1.99659	0.0458695
LRRC8A	ENSG00000136802	protein_coding	22832.8	1.052	0.203204	5.17708	2.25e-07
HAL	ENSG00000084110	protein_coding	103.303	1.05196	0.369764	2.84495	0.00444179
SH3TC2	ENSG00000169247	protein_coding	311.65	1.05163	0.296384	3.54821	0.00038786
SLC9A2	ENSG00000115616	protein_coding	720.433	1.0499	0.41653	2.52059	0.0117157
PLA2G4D	ENSG00000159337	protein_coding	248.334	1.04911	0.397981	2.63607	0.00838733
AC023796.2	ENSG00000256482	lncRNA	2.70373	1.04894	0.455936	2.30062	0.0214129
LRRC15	ENSG00000172061	protein_coding	2152.08	1.04856	0.420512	2.49354	0.0126475
PDCD6IPP1	ENSG00000275325	transcribed_unprocessed_pseudogene	26.453	1.04823	0.283556	3.69673	0.000218397
FBN2	ENSG00000138829	protein_coding	4375.73	1.04769	0.449752	2.32948	0.0198335
MT1JP	ENSG00000255986	transcribed_unprocessed_pseudogene	3.03422	1.04662	0.460725	2.27169	0.0231053
ENKUR	ENSG00000151023	protein_coding	102.042	1.04647	0.354352	2.95318	0.00314517
FEZ1	ENSG00000149557	protein_coding	1387.92	1.04625	0.245003	4.27036	1.95e-05
CNN1	ENSG00000130176	protein_coding	5187.47	1.04405	0.437149	2.38832	0.0169254
IGHE	ENSG00000211891	IG_C_gene	46.2168	1.04379	0.405711	2.57273	0.0100899
BX322234.2	ENSG00000233085	lncRNA	13.1785	1.04011	0.44978	2.31248	0.0207515
CYP27B1	ENSG00000111012	protein_coding	503.1	1.0399	0.287844	3.61274	0.000302979
ACTG2	ENSG00000163017	protein_coding	16571.4	1.03974	0.462167	2.24971	0.0244674
RNASE10	ENSG00000182545	protein_coding	235.437	1.03923	0.488575	2.12707	0.033414
ADAMTS8	ENSG00000134917	protein_coding	200.923	1.03736	0.419398	2.47344	0.0133819
AL079303.1	ENSG00000258661	lncRNA	119.277	1.03686	0.43598	2.37823	0.0173961
FKBP1B	ENSG00000119782	protein_coding	254.588	1.03635	0.216284	4.79159	1.65e-06
AC089987.2	ENSG00000258121	lncRNA	17.4049	1.03634	0.396847	2.61145	0.00901601
KCNJ12	ENSG00000184185	protein_coding	188.616	1.03624	0.356299	2.90834	0.00363355
CYP2C9	ENSG00000138109	protein_coding	89.3698	1.03567	0.477846	2.16736	0.0302074
LINC02577	ENSG00000228742	lncRNA	327.323	1.03465	0.428184	2.41637	0.0156762
LCA10	ENSG00000273769	lncRNA	1.59477	1.03461	0.503185	2.05611	0.0397716
LHX9	ENSG00000143355	protein_coding	29.3991	1.03454	0.429872	2.40661	0.0161012
AP002761.4	ENSG00000260401	lncRNA	1778.61	1.0341	0.319187	3.23978	0.00119621
SRMS	ENSG00000125508	protein_coding	82.6881	1.03184	0.37444	2.75568	0.00585707
AL049775.2	ENSG00000258902	lncRNA	4.4181	1.03145	0.382762	2.69476	0.00704393
AC091045.1	ENSG00000259536	lncRNA	40.0536	1.0298	0.332943	3.09302	0.00198133
AL136982.6	ENSG00000272508	lncRNA	30.8731	1.02972	0.409247	2.51615	0.0118646
ST6GALNAC1	ENSG00000070526	protein_coding	716.714	1.02877	0.389277	2.64277	0.00822302
PROCR	ENSG00000101000	protein_coding	1463.64	1.02864	0.203115	5.06434	4.1e-07
ITGA3	ENSG00000005884	protein_coding	38768	1.0274	0.238941	4.29979	1.71e-05
AC078923.1	ENSG00000258077	lncRNA	41.6504	1.02659	0.442498	2.31998	0.0203421
DISP3	ENSG00000204624	protein_coding	58.3797	1.02613	0.404986	2.53374	0.0112853
LINC01269	ENSG00000258689	lncRNA	85.1064	1.02469	0.445575	2.29972	0.0214644
AC093904.4	ENSG00000261104	lncRNA	103.233	1.02404	0.367442	2.78694	0.00532079
RNF222	ENSG00000189051	protein_coding	336.181	1.02401	0.450345	2.27383	0.022976
FER1L6	ENSG00000214814	protein_coding	441.997	1.02386	0.446095	2.29516	0.0217238
FGFBP1	ENSG00000137440	protein_coding	14663	1.02279	0.305572	3.34714	0.000816494
TRPM6	ENSG00000119121	protein_coding	140.621	1.02272	0.313313	3.26422	0.00109765
TDRD10	ENSG00000163239	protein_coding	50.9032	1.022	0.357715	2.85704	0.00427618
MAMDC2	ENSG00000165072	protein_coding	598.288	1.02154	0.38559	2.64928	0.00806628
SYTL5	ENSG00000147041	protein_coding	278.919	1.02146	0.424	2.4091	0.0159917
AC090409.1	ENSG00000267279	lncRNA	34.3306	1.02066	0.331287	3.0809	0.00206376
CD38	ENSG00000004468	protein_coding	1670.75	1.01844	0.332578	3.06227	0.00219667
SNORA70	ENSG00000251893	snoRNA	9.31562	1.0174	0.455373	2.23421	0.0254691
AL589843.1	ENSG00000224848	lncRNA	27.3742	1.01456	0.324721	3.12442	0.00178157
ONECUT1	ENSG00000169856	protein_coding	8.85811	1.01455	0.377236	2.68944	0.00715718
PCDHB11	ENSG00000197479	protein_coding	636.124	1.01453	0.295428	3.43411	0.000594511
F3	ENSG00000117525	protein_coding	4724.99	1.01266	0.291135	3.47833	0.000504556
EFNA2	ENSG00000099617	protein_coding	16.1456	1.01113	0.330586	3.0586	0.00222375
ZNF280B	ENSG00000275004	protein_coding	110.183	1.0111	0.385585	2.62225	0.00873503
DPP4-DT	ENSG00000230918	lncRNA	3.74925	1.01106	0.473793	2.13398	0.0328447
CKB	ENSG00000166165	protein_coding	4932.07	1.00989	0.275413	3.66682	0.000245586
RGS20	ENSG00000147509	protein_coding	559.359	1.00966	0.301309	3.35091	0.000805471
LRRC38	ENSG00000162494	protein_coding	90.7728	1.00916	0.443648	2.27468	0.0229254
CTNNA3	ENSG00000183230	protein_coding	88.9643	1.00887	0.51349	1.96473	0.0494454
SAMD4A	ENSG00000020577	protein_coding	1529.27	1.00882	0.257233	3.92183	8.79e-05
COL11A1	ENSG00000060718	protein_coding	5350.68	1.00711	0.450687	2.23461	0.0254431
TLL2	ENSG00000095587	protein_coding	99.7186	1.00695	0.36511	2.75794	0.00581661
GCGR	ENSG00000215644	protein_coding	34.9462	1.00695	0.41777	2.41029	0.01594
TENM3-AS1	ENSG00000177822	lncRNA	141.557	1.00651	0.382459	2.63168	0.00849633
RHOF	ENSG00000139725	protein_coding	295.537	1.00623	0.221947	4.53364	5.8e-06
F13A1	ENSG00000124491	protein_coding	1302.49	1.00145	0.35744	2.80173	0.00508292
AC079150.1	ENSG00000226338	processed_pseudogene	5.69179	-1.00001	0.292526	-3.41853	0.000629611
PRKAG3	ENSG00000115592	protein_coding	9.66878	-1.00014	0.377054	-2.65251	0.00798963
AC074183.2	ENSG00000280325	TEC	7.02774	-1.00042	0.300448	-3.32977	0.000869164
AC010368.1	ENSG00000250886	processed_pseudogene	2.30983	-1.00105	0.367278	-2.72558	0.00641886
MUC19	ENSG00000205592	protein_coding	21.3161	-1.00105	0.472424	-2.11898	0.0340925
Z82186.1	ENSG00000224715	lncRNA	4.31751	-1.00116	0.496881	-2.01488	0.0439167
BSNDP2	ENSG00000274973	processed_pseudogene	2.35286	-1.00126	0.435524	-2.29897	0.0215066
Z93022.1	ENSG00000235834	lncRNA	2.14046	-1.00131	0.405566	-2.46891	0.0135524
MCCD1P1	ENSG00000235963	unprocessed_pseudogene	1.26404	-1.00159	0.495004	-2.02341	0.0430312
AC011389.1	ENSG00000248222	lncRNA	17.6169	-1.00168	0.344447	-2.90808	0.00363652
RNU6-633P	ENSG00000199482	snRNA	2.4502	-1.00192	0.404024	-2.47985	0.0131437
LINC02211	ENSG00000245662	lncRNA	7.20151	-1.00207	0.443697	-2.25847	0.0239165
GRM1	ENSG00000152822	protein_coding	22.0528	-1.00221	0.38952	-2.57293	0.0100842
AC022034.3	ENSG00000253369	lncRNA	3.88116	-1.00238	0.456939	-2.19368	0.0282583
ASCL1	ENSG00000139352	protein_coding	23.3267	-1.00266	0.477887	-2.0981	0.0358959
RN7SKP235	ENSG00000222594	misc_RNA	2.70946	-1.00266	0.393143	-2.55037	0.0107608
CYP4X1	ENSG00000186377	protein_coding	1049.39	-1.00291	0.392623	-2.55439	0.0106373
AC104819.2	ENSG00000250350	unprocessed_pseudogene	2.07807	-1.00301	0.417195	-2.40419	0.0162086
CLEC4M	ENSG00000104938	protein_coding	4.47967	-1.00328	0.411077	-2.44062	0.0146622
SBK1	ENSG00000188322	protein_coding	1009.5	-1.0033	0.365221	-2.74711	0.00601236
AL512326.3	ENSG00000225711	processed_pseudogene	6.36389	-1.00343	0.320731	-3.12858	0.00175653
LINC02060	ENSG00000250156	lncRNA	3.04813	-1.00356	0.446481	-2.2477	0.0245951
LINC01285	ENSG00000203650	lncRNA	13.8592	-1.00392	0.341292	-2.94152	0.00326604
FBXW11P1	ENSG00000230870	processed_pseudogene	33.4328	-1.00394	0.253363	-3.96244	7.42e-05
AL354694.1	ENSG00000273056	lncRNA	4.74356	-1.00401	0.339236	-2.95961	0.00308029
TCAM1P	ENSG00000240280	transcribed_unitary_pseudogene	72.764	-1.00428	0.439406	-2.28555	0.0222807
RPH3A	ENSG00000089169	protein_coding	16.1844	-1.00462	0.350417	-2.86694	0.00414464
NDUFB4P6	ENSG00000235258	processed_pseudogene	3.31069	-1.00505	0.317028	-3.17024	0.00152313
TSPOAP1	ENSG00000005379	protein_coding	678.173	-1.00508	0.285193	-3.52422	0.000424735
Metazoa_SRP	ENSG00000277396	misc_RNA	3.59062	-1.00514	0.411951	-2.43995	0.0146893
AC116158.2	ENSG00000259598	lncRNA	3.59457	-1.00535	0.351571	-2.85959	0.00424192
RNU6-880P	ENSG00000207256	snRNA	3.41274	-1.00545	0.377324	-2.66469	0.00770604
AC113615.1	ENSG00000251408	lncRNA	3.72196	-1.00549	0.490488	-2.04997	0.0403672
AC012313.9	ENSG00000273901	lncRNA	14.3005	-1.00556	0.29597	-3.39752	0.00068
FCRL6	ENSG00000181036	protein_coding	26.4439	-1.00598	0.263048	-3.82431	0.000131137
PFN1P8	ENSG00000244371	processed_pseudogene	10.044	-1.00636	0.318887	-3.15587	0.00160022
LBX1-AS1	ENSG00000227128	lncRNA	4.02738	-1.0064	0.505341	-1.99153	0.0464226
LINC02388	ENSG00000257259	lncRNA	4.1996	-1.00666	0.496524	-2.02741	0.0426208
PABPC1P7	ENSG00000250651	processed_pseudogene	5.24878	-1.00703	0.272839	-3.69092	0.000223444
RCC2P4	ENSG00000249558	processed_pseudogene	5.02642	-1.00724	0.294206	-3.42359	0.000617998
CYP2A6	ENSG00000255974	protein_coding	23.3587	-1.0073	0.335914	-2.99869	0.00271144
NOTO	ENSG00000214513	protein_coding	5.27985	-1.0073	0.407661	-2.47093	0.0134761
ENPP7P7	ENSG00000273819	unprocessed_pseudogene	4.80617	-1.00748	0.431717	-2.33365	0.0196138
SLC31A1P1	ENSG00000224426	processed_pseudogene	10.2625	-1.00775	0.260008	-3.87585	0.000106254
RNY1P12	ENSG00000201121	misc_RNA	3.06506	-1.00845	0.31716	-3.17963	0.00147464
AC104806.2	ENSG00000250075	lncRNA	13.2239	-1.00866	0.345593	-2.91864	0.0035156
SLC22A10	ENSG00000184999	protein_coding	6.06142	-1.00871	0.448191	-2.25061	0.0244099
AGGF1P2	ENSG00000233435	processed_pseudogene	15.6016	-1.00875	0.27784	-3.6307	0.00028265
AL135936.1	ENSG00000274863	lncRNA	10.1149	-1.00876	0.422282	-2.38884	0.0169019
LY6G6F-LY6G6D	ENSG00000250641	protein_coding	5.64356	-1.00877	0.473867	-2.12879	0.0332714
PIK3CD-AS1	ENSG00000179840	lncRNA	9.36958	-1.00919	0.347718	-2.90233	0.00370395
RAD51AP1P1	ENSG00000214283	processed_pseudogene	7.27511	-1.0092	0.454848	-2.21876	0.0265029
YBX1P3	ENSG00000240002	processed_pseudogene	2.17633	-1.00921	0.373539	-2.70176	0.00689743
CACNA1D	ENSG00000157388	protein_coding	166.775	-1.00922	0.356256	-2.83286	0.00461332
AC015818.5	ENSG00000265916	processed_pseudogene	2.57269	-1.00934	0.378547	-2.66636	0.00766765
C4orf17	ENSG00000138813	protein_coding	13.5108	-1.00971	0.510393	-1.97831	0.0478939
AC016717.2	ENSG00000273301	lncRNA	41.4754	-1.0101	0.496365	-2.035	0.0418505
AC079600.1	ENSG00000257405	processed_pseudogene	1.79979	-1.0105	0.390968	-2.58462	0.00974872
MST1L	ENSG00000186715	transcribed_unprocessed_pseudogene	91.2436	-1.01072	0.26608	-3.79853	0.000145555
AC003002.2	ENSG00000268533	protein_coding	4.03869	-1.01099	0.333909	-3.02775	0.00246379
HBG2	ENSG00000196565	protein_coding	6.76816	-1.01101	0.367768	-2.74904	0.00597705
OR7E22P	ENSG00000179799	transcribed_unprocessed_pseudogene	18.4226	-1.01122	0.45527	-2.22114	0.0263412
AC008115.1	ENSG00000256658	lncRNA	2.74457	-1.01177	0.418249	-2.41906	0.0155606
SVIP	ENSG00000198168	protein_coding	813.131	-1.01214	0.311213	-3.25223	0.00114505
TRIL	ENSG00000255690	protein_coding	825.842	-1.01241	0.30655	-3.30257	0.000958022
AC092718.6	ENSG00000261838	lncRNA	7.59533	-1.01251	0.328021	-3.08673	0.00202374
AL138799.2	ENSG00000234683	processed_pseudogene	23.3165	-1.01305	0.281845	-3.59436	0.00032519
AC087441.1	ENSG00000206976	snoRNA	2.25138	-1.01326	0.423258	-2.39395	0.0166681
ATP5MFP1	ENSG00000224421	processed_pseudogene	2.36311	-1.01328	0.3799	-2.66723	0.0076479
MIR4451	ENSG00000266421	miRNA	3.12409	-1.0134	0.331585	-3.05623	0.00224137
CRB1	ENSG00000134376	protein_coding	18.7013	-1.01382	0.458659	-2.2104	0.0270774
AL357673.2	ENSG00000280425	lncRNA	3.55757	-1.01391	0.409054	-2.47867	0.0131873
AL078604.3	ENSG00000276413	processed_pseudogene	1.43907	-1.0145	0.499305	-2.03182	0.0421722
RMDN2-AS1	ENSG00000235848	lncRNA	8.57038	-1.01453	0.388629	-2.61052	0.00904041
HMGN2P18	ENSG00000223452	processed_pseudogene	2.51695	-1.01492	0.332466	-3.05272	0.0022678
AC008395.1	ENSG00000268051	lncRNA	9.68887	-1.0155	0.284634	-3.56774	0.000360068
TARID	ENSG00000227954	lncRNA	42.6815	-1.01569	0.389212	-2.6096	0.00906482
AL512310.6	ENSG00000257846	processed_pseudogene	6.90828	-1.01569	0.32748	-3.10155	0.00192509
AC104333.3	ENSG00000236905	processed_pseudogene	5.38991	-1.01586	0.260424	-3.9008	9.59e-05
TDGF1	ENSG00000241186	protein_coding	8.49912	-1.01639	0.413709	-2.45679	0.0140186
AC021205.3	ENSG00000273007	lncRNA	14.1345	-1.01642	0.260563	-3.90088	9.58e-05
AP000563.1	ENSG00000237325	processed_pseudogene	2.05191	-1.01651	0.44173	-2.3012	0.0213803
OTX2-AS1	ENSG00000248550	lncRNA	16.4259	-1.01652	0.514063	-1.97743	0.0479928
TRAV25	ENSG00000211806	TR_V_gene	3.01979	-1.01728	0.41431	-2.45537	0.0140741
AC093107.2	ENSG00000271414	processed_pseudogene	2.42905	-1.01738	0.389795	-2.61005	0.00905302
Z93930.1	ENSG00000224256	processed_pseudogene	6.63024	-1.01739	0.282009	-3.60765	0.000308987
AL080312.2	ENSG00000275358	lncRNA	1.31158	-1.01754	0.504128	-2.01842	0.0435474
AL137802.1	ENSG00000224174	lncRNA	1.68628	-1.01765	0.460358	-2.21056	0.0270666
LINC00536	ENSG00000249917	lncRNA	17.4699	-1.01772	0.414982	-2.45244	0.0141891
TRBV29-1	ENSG00000232869	TR_V_gene	10.1169	-1.01802	0.388425	-2.6209	0.00876987
RN7SL762P	ENSG00000244308	misc_RNA	2.37776	-1.0183	0.481191	-2.1162	0.0343277
AC015959.1	ENSG00000279829	TEC	3.79906	-1.01834	0.392403	-2.59514	0.00945519
RNU6-1263P	ENSG00000207331	snRNA	1.3018	-1.01838	0.492523	-2.06767	0.0386713
TTC24	ENSG00000187862	protein_coding	14.9034	-1.0186	0.349272	-2.91636	0.00354146
Y_RNA	ENSG00000207173	misc_RNA	1.69448	-1.01865	0.471739	-2.15934	0.0308236
LINC02391	ENSG00000277851	lncRNA	3.70574	-1.01865	0.344865	-2.95376	0.00313926
AC133552.3	ENSG00000262700	processed_pseudogene	6.42263	-1.01882	0.376237	-2.70791	0.0067708
LINC02863	ENSG00000238160	lncRNA	4.62061	-1.01903	0.35253	-2.89062	0.00384479
F5	ENSG00000198734	protein_coding	179.367	-1.01922	0.289496	-3.52066	0.000430468
AL121890.2	ENSG00000276768	lncRNA	2.66027	-1.01951	0.429497	-2.37372	0.0176098
AC096741.1	ENSG00000251171	lncRNA	4.44788	-1.01957	0.400298	-2.54704	0.0108641
TRAV23DV6	ENSG00000211803	TR_V_gene	3.37366	-1.01959	0.437045	-2.33291	0.0196528
KCNN1	ENSG00000105642	protein_coding	42.4709	-1.01965	0.281634	-3.62047	0.000294065
ESRRB	ENSG00000119715	protein_coding	26.9032	-1.0198	0.325334	-3.13462	0.00172076
KY	ENSG00000174611	protein_coding	53.3208	-1.02019	0.328969	-3.10117	0.00192757
SNORD30	ENSG00000277846	snoRNA	1.40708	-1.02036	0.447929	-2.27795	0.0227295
AC026358.1	ENSG00000256596	lncRNA	2.39777	-1.0204	0.479777	-2.12683	0.0334342
AL391261.2	ENSG00000258847	lncRNA	1.05583	-1.02063	0.495446	-2.06003	0.0393957
FAM227A	ENSG00000184949	protein_coding	185.809	-1.02074	0.230506	-4.42825	9.5e-06
BPI	ENSG00000101425	protein_coding	15.7793	-1.02087	0.41599	-2.45407	0.0141251
RN7SL16P	ENSG00000243005	misc_RNA	2.28929	-1.02095	0.408856	-2.4971	0.0125214
AP003717.3	ENSG00000256723	processed_pseudogene	1.62618	-1.02107	0.511658	-1.99561	0.0459764
HIGD1AP18	ENSG00000253952	processed_pseudogene	3.28794	-1.02111	0.321541	-3.17568	0.00149488
RN7SKP240	ENSG00000222515	misc_RNA	5.33103	-1.02148	0.40787	-2.50443	0.0122651
RN7SL144P	ENSG00000242559	misc_RNA	5.46632	-1.02155	0.278705	-3.66534	0.000247012
GOLGA6L6	ENSG00000277322	protein_coding	3.13727	-1.02158	0.485271	-2.10517	0.0352766
AL096800.1	ENSG00000217746	processed_pseudogene	1.31716	-1.02171	0.509019	-2.00722	0.0447265
RN7SL627P	ENSG00000274747	misc_RNA	0.761806	-1.02175	0.493667	-2.06972	0.0384787
MIR3150BHG	ENSG00000245080	lncRNA	22.9132	-1.02221	0.242632	-4.21299	2.52e-05
RPL7P28	ENSG00000218632	processed_pseudogene	6.55433	-1.02224	0.326651	-3.12944	0.00175137
AC008496.2	ENSG00000250258	lncRNA	4.35679	-1.02252	0.357042	-2.86386	0.00418512
GUCY1B2	ENSG00000123201	transcribed_unitary_pseudogene	157.399	-1.02314	0.31619	-3.23583	0.00121291
LINC00466	ENSG00000224209	lncRNA	7.52571	-1.02318	0.51068	-2.00357	0.0451165
AC060766.6	ENSG00000267711	lncRNA	8.08994	-1.02385	0.333286	-3.07198	0.00212646
LINC01927	ENSG00000266312	lncRNA	1.77311	-1.02386	0.521592	-1.96296	0.0496508
TRBV2	ENSG00000226660	TR_V_gene	8.50794	-1.02399	0.447029	-2.29064	0.021984
AC034102.3	ENSG00000257449	lncRNA	2.24695	-1.0241	0.337753	-3.03208	0.00242872
LINC01973	ENSG00000204283	lncRNA	7.15141	-1.02419	0.450335	-2.27429	0.0229485
AL118511.1	ENSG00000223393	lncRNA	8.56652	-1.02429	0.319038	-3.21056	0.00132479
GPR31	ENSG00000120436	protein_coding	2.40327	-1.02474	0.409341	-2.50338	0.0123012
RN7SL141P	ENSG00000243398	misc_RNA	3.33808	-1.0249	0.296876	-3.45227	0.000555889
TAT	ENSG00000198650	protein_coding	13.1852	-1.02491	0.405078	-2.53014	0.0114016
AL512343.2	ENSG00000272562	lncRNA	18.0438	-1.02515	0.227799	-4.50022	6.79e-06
RN7SL404P	ENSG00000264840	misc_RNA	1.47779	-1.02516	0.464332	-2.20782	0.027257
AC012213.4	ENSG00000271830	lncRNA	24.8428	-1.02578	0.376575	-2.72398	0.00645012
ARHGAP42P1	ENSG00000227817	unprocessed_pseudogene	1.67964	-1.02593	0.496011	-2.06835	0.0386068
HIGD2B	ENSG00000175202	protein_coding	2.56553	-1.02606	0.366414	-2.80029	0.00510569
AC092119.1	ENSG00000260395	processed_pseudogene	2.57519	-1.02608	0.492828	-2.08202	0.0373405
SNORA70	ENSG00000253042	snoRNA	1.78596	-1.02643	0.459271	-2.23491	0.0254231
AC090643.1	ENSG00000279134	TEC	3.58808	-1.02656	0.517642	-1.98315	0.0473505
LINC01914	ENSG00000234362	lncRNA	16.9488	-1.02662	0.335848	-3.05679	0.00223718
RNY3P13	ENSG00000202412	misc_RNA	2.39505	-1.02665	0.374041	-2.74475	0.00605562
AL078590.2	ENSG00000232310	lncRNA	21.0404	-1.0267	0.30514	-3.36469	0.000766309
MTND4P11	ENSG00000234099	unprocessed_pseudogene	6.40879	-1.02674	0.415104	-2.47345	0.0133815
LINC01819	ENSG00000231826	lncRNA	16.3695	-1.02677	0.407844	-2.51755	0.0118176
CCNB3	ENSG00000147082	protein_coding	45.3084	-1.02696	0.319818	-3.21107	0.0013224
KNG1	ENSG00000113889	protein_coding	9.00366	-1.02728	0.454894	-2.25829	0.0239277
AC022537.1	ENSG00000231132	lncRNA	1.57128	-1.02734	0.509002	-2.01835	0.0435549
MIR148B	ENSG00000199122	miRNA	2.44521	-1.0275	0.334493	-3.07182	0.00212757
AC241377.3	ENSG00000281741	TEC	26.1599	-1.02786	0.343976	-2.98817	0.00280656
ALB	ENSG00000163631	protein_coding	18.5438	-1.02797	0.402348	-2.55493	0.0106208
MTND5P12	ENSG00000251544	processed_pseudogene	13.4362	-1.02805	0.268289	-3.83186	0.000127177
MYCL-AS1	ENSG00000236546	lncRNA	7.82785	-1.02816	0.344159	-2.98746	0.00281309
RPL13AP	ENSG00000231301	processed_pseudogene	1.4657	-1.02847	0.449894	-2.28603	0.0222527
MTND4P32	ENSG00000226056	processed_pseudogene	2.84897	-1.0285	0.391313	-2.62833	0.00858046
AC013553.4	ENSG00000278737	lncRNA	4.23655	-1.02878	0.381644	-2.69566	0.00702495
KDM2B-DT	ENSG00000256742	lncRNA	14.1346	-1.02891	0.242292	-4.24657	2.17e-05
CLYBL-AS1	ENSG00000234303	lncRNA	1.81655	-1.02915	0.50505	-2.03772	0.0415777
MIR4652	ENSG00000265423	miRNA	5.56814	-1.0292	0.348733	-2.95127	0.00316468
RNU105B	ENSG00000201348	snoRNA	1.60053	-1.02924	0.446458	-2.30534	0.0211473
AC021613.2	ENSG00000280215	TEC	0.891308	-1.02938	0.498237	-2.06604	0.0388243
RPSAP69	ENSG00000233487	transcribed_processed_pseudogene	44.1562	-1.02943	0.216223	-4.76097	1.93e-06
RPL23AP19	ENSG00000229716	processed_pseudogene	3.11753	-1.02949	0.339644	-3.03107	0.00243688
LINC02069	ENSG00000229433	lncRNA	3.23228	-1.02953	0.426602	-2.41332	0.0158079
AL353597.3	ENSG00000279942	TEC	2.57872	-1.02956	0.430603	-2.39096	0.0168042
AL591806.2	ENSG00000238934	snoRNA	4.01227	-1.02979	0.289321	-3.55932	0.000371811
BNIP3P27	ENSG00000268438	processed_pseudogene	7.14144	-1.03042	0.430616	-2.3929	0.0167158
RPL21P54	ENSG00000241829	processed_pseudogene	2.16235	-1.03047	0.494192	-2.08517	0.0370539
BCL11A	ENSG00000119866	protein_coding	3482.27	-1.03057	0.209966	-4.90826	9.19e-07
AC013244.1	ENSG00000271018	processed_pseudogene	2.58054	-1.0306	0.34905	-2.9526	0.00315113
PROS2P	ENSG00000189002	unprocessed_pseudogene	4.35682	-1.03076	0.417917	-2.46642	0.0136471
LINC01133	ENSG00000224259	lncRNA	1614.1	-1.031	0.370718	-2.78109	0.00541764
LINC02466	ENSG00000246876	lncRNA	37.306	-1.03109	0.454672	-2.26776	0.0233438
RNU6-911P	ENSG00000252332	snRNA	3.91887	-1.03111	0.390595	-2.63985	0.00829424
OTOAP1	ENSG00000257838	transcribed_unprocessed_pseudogene	8.17812	-1.03217	0.296245	-3.48418	0.000493653
AC009884.1	ENSG00000253335	lncRNA	3.69252	-1.0322	0.362936	-2.84402	0.00445485
CICP26	ENSG00000233003	unprocessed_pseudogene	4.12366	-1.03226	0.416369	-2.47919	0.0131683
DLK1	ENSG00000185559	protein_coding	8.54169	-1.03237	0.429759	-2.4022	0.0162968
AC083843.1	ENSG00000254028	lncRNA	2.33777	-1.03237	0.421565	-2.44889	0.0143297
LRRD1	ENSG00000240720	protein_coding	14.5505	-1.0327	0.334494	-3.08734	0.00201957
HMGN2P13	ENSG00000241810	processed_pseudogene	3.10888	-1.03274	0.417378	-2.47435	0.013348
ADGB	ENSG00000118492	protein_coding	6.83493	-1.03279	0.500293	-2.06438	0.0389819
ETV3L	ENSG00000253831	protein_coding	4.70463	-1.03324	0.401718	-2.57205	0.0101099
RAB6C-AS1	ENSG00000225449	transcribed_unprocessed_pseudogene	18.5829	-1.03331	0.411739	-2.50962	0.012086
AC010615.3	ENSG00000268731	processed_pseudogene	3.04257	-1.03339	0.510511	-2.02422	0.042947
Metazoa_SRP	ENSG00000273549	misc_RNA	3.31015	-1.03365	0.305993	-3.37803	0.000730083
H2AC18	ENSG00000203812	protein_coding	25.2197	-1.0337	0.294442	-3.51071	0.000446916
AL161616.1	ENSG00000277319	unprocessed_pseudogene	1.53771	-1.03375	0.402517	-2.56822	0.0102222
AC025283.1	ENSG00000262316	processed_pseudogene	2.3922	-1.03378	0.487128	-2.12219	0.0338216
KRT18P25	ENSG00000249064	processed_pseudogene	8.41531	-1.03405	0.26097	-3.96235	7.42e-05
AC097372.2	ENSG00000279845	TEC	13.2431	-1.03412	0.263679	-3.9219	8.79e-05
GOLGA6B	ENSG00000215186	protein_coding	2.57635	-1.03429	0.390018	-2.65189	0.00800417
BDP1P	ENSG00000264736	processed_pseudogene	2.61784	-1.03442	0.469225	-2.20452	0.0274879
LINC01727	ENSG00000279082	lncRNA	2.27872	-1.03447	0.508747	-2.03337	0.0420148
TESMIN	ENSG00000132749	protein_coding	876.522	-1.03463	0.303203	-3.41234	0.000644082
OR5BT1P	ENSG00000258024	unprocessed_pseudogene	1.23626	-1.03493	0.500185	-2.06909	0.0385377
NDUFS5P5	ENSG00000230671	processed_pseudogene	1.95831	-1.03499	0.492796	-2.10024	0.0357074
AL022324.3	ENSG00000272942	lncRNA	4.0145	-1.03526	0.456665	-2.267	0.0233903
HHIP-AS1	ENSG00000248890	lncRNA	87.2218	-1.03531	0.426981	-2.42472	0.0153203
KRT8P18	ENSG00000228767	processed_pseudogene	7.33153	-1.03549	0.399659	-2.59094	0.00957128
PROK1	ENSG00000143125	protein_coding	2.04531	-1.03673	0.427397	-2.42568	0.0152797
AC104232.1	ENSG00000254006	lncRNA	4.06412	-1.03677	0.488853	-2.12081	0.0339375
AC004702.1	ENSG00000263494	lncRNA	1.68524	-1.03692	0.3814	-2.71871	0.00655377
U4	ENSG00000276103	snRNA	21.5913	-1.03707	0.240658	-4.3093	1.64e-05
APOC2	ENSG00000234906	protein_coding	11.772	-1.03713	0.315455	-3.28773	0.00100997
AC006965.1	ENSG00000224341	processed_pseudogene	3.33861	-1.03717	0.367893	-2.81922	0.00481399
LINC01077	ENSG00000233456	lncRNA	2.75546	-1.03728	0.528701	-1.96193	0.0497704
AC011998.1	ENSG00000227241	processed_pseudogene	1.52105	-1.03769	0.412429	-2.51604	0.0118683
ARL5AP2	ENSG00000236818	processed_pseudogene	1.35016	-1.03799	0.521167	-1.99166	0.046408
AL033529.1	ENSG00000254553	protein_coding	3.21637	-1.03814	0.408895	-2.5389	0.0111203
RNU6-729P	ENSG00000207128	snRNA	0.664481	-1.03824	0.494971	-2.09758	0.035942
GLYATL1B	ENSG00000255151	protein_coding	4.44682	-1.03845	0.402319	-2.58117	0.00984662
AC016559.1	ENSG00000206592	snoRNA	1.74926	-1.03851	0.374028	-2.77656	0.00549375
AL096803.1	ENSG00000228238	processed_pseudogene	4.20242	-1.03857	0.385516	-2.69398	0.00706045
AC006020.1	ENSG00000226636	processed_pseudogene	6.85711	-1.03871	0.428834	-2.42217	0.0154279
AC002545.1	ENSG00000267184	processed_pseudogene	1.60494	-1.03883	0.432624	-2.40123	0.0163401
LINC02068	ENSG00000223387	lncRNA	68.7316	-1.03919	0.325951	-3.18819	0.00143169
NEK2P4	ENSG00000230450	processed_pseudogene	15.7452	-1.03962	0.526851	-1.97327	0.0484651
AC104692.2	ENSG00000270405	processed_pseudogene	1.59967	-1.04002	0.445637	-2.33378	0.0196072
AC069213.2	ENSG00000236425	processed_pseudogene	1.15559	-1.04037	0.468615	-2.22009	0.0264124
RNU1-129P	ENSG00000206791	snRNA	1.76273	-1.0408	0.389069	-2.6751	0.00747063
LINC01277	ENSG00000229017	lncRNA	15.0773	-1.04085	0.304762	-3.41528	0.000637167
MEX3A	ENSG00000254726	protein_coding	1525.53	-1.04096	0.308269	-3.37678	0.000733401
CACNA1C-AS2	ENSG00000256271	lncRNA	6.19941	-1.04101	0.331793	-3.13754	0.00170373
N4BP2L1	ENSG00000139597	protein_coding	661.403	-1.04121	0.238321	-4.36895	1.25e-05
MTND5P10	ENSG00000271687	processed_pseudogene	19.3225	-1.04125	0.285699	-3.64458	0.000267826
LINC01149	ENSG00000230174	lncRNA	0.980423	-1.04134	0.494318	-2.10662	0.0351505
AP001010.1	ENSG00000266954	lncRNA	3.9233	-1.04155	0.297584	-3.50002	0.00046523
Y_RNA	ENSG00000199781	misc_RNA	0.861014	-1.04174	0.481014	-2.16571	0.0303332
RNU6-509P	ENSG00000200389	snRNA	4.37356	-1.04176	0.372592	-2.79598	0.00517418
B4GALNT4	ENSG00000182272	protein_coding	1641.72	-1.04193	0.334981	-3.11043	0.00186818
AC106793.1	ENSG00000245768	lncRNA	6.09369	-1.0422	0.399521	-2.60863	0.00909044
RNA5SP156	ENSG00000222182	rRNA_pseudogene	1.22728	-1.04242	0.526775	-1.97887	0.047831
C19orf67	ENSG00000188032	protein_coding	5.48923	-1.04249	0.335021	-3.11171	0.00186007
LINC02313	ENSG00000258474	lncRNA	3.30616	-1.0426	0.360136	-2.89501	0.00379142
AL450326.2	ENSG00000236114	unprocessed_pseudogene	3.42394	-1.04281	0.416751	-2.50223	0.0123412
ATP5MC1P8	ENSG00000224948	processed_pseudogene	1.59103	-1.04288	0.504401	-2.06756	0.0386817
AL049869.4	ENSG00000259160	processed_pseudogene	1.10721	-1.04293	0.489065	-2.1325	0.0329656
AC006369.1	ENSG00000236213	lncRNA	2.07481	-1.04302	0.428712	-2.43291	0.0149781
MOXD1	ENSG00000079931	protein_coding	2037.7	-1.04336	0.354581	-2.94252	0.00325549
MIR6859-4	ENSG00000278739	miRNA	3.64739	-1.04357	0.437751	-2.38393	0.0171287
C5orf49	ENSG00000215217	protein_coding	8.80802	-1.04365	0.343141	-3.04146	0.00235432
RPS3AP8	ENSG00000233562	processed_pseudogene	1.31615	-1.04371	0.475329	-2.19577	0.0281083
AP005131.1	ENSG00000267136	lncRNA	15.0835	-1.04402	0.356958	-2.92476	0.00344721
CR545473.1	ENSG00000248155	unprocessed_pseudogene	2.57429	-1.04414	0.358428	-2.91311	0.00357853
CLPSL2	ENSG00000196748	protein_coding	4.57248	-1.0442	0.516843	-2.02035	0.0433475
AC092666.1	ENSG00000241449	lncRNA	4.52696	-1.04429	0.4239	-2.46354	0.0137574
MYO1A	ENSG00000166866	protein_coding	22.9594	-1.0443	0.305055	-3.42331	0.000618624
C9orf153	ENSG00000187753	protein_coding	10.8603	-1.04445	0.344704	-3.02999	0.00244564
CXXC4-AS1	ENSG00000245384	lncRNA	4.72695	-1.04458	0.374962	-2.78584	0.00533887
CCDC148	ENSG00000153237	protein_coding	44.5813	-1.04483	0.247792	-4.21656	2.48e-05
GGT2	ENSG00000133475	protein_coding	18.3911	-1.04485	0.491466	-2.12599	0.0335043
AC104596.1	ENSG00000250326	lncRNA	10.3338	-1.04573	0.272731	-3.8343	0.000125924
AC097376.2	ENSG00000248863	transcribed_processed_pseudogene	43.9701	-1.04623	0.225522	-4.63916	3.5e-06
MIR3616	ENSG00000264901	miRNA	2.74579	-1.04653	0.437058	-2.39448	0.016644
AC234782.2	ENSG00000234345	processed_pseudogene	7.40351	-1.04687	0.338272	-3.09476	0.00196973
AC005725.1	ENSG00000264727	lncRNA	29.1822	-1.04715	0.486289	-2.15334	0.0312921
BX295541.1	ENSG00000225858	processed_pseudogene	1.0887	-1.04716	0.532472	-1.9666	0.049229
AC022497.1	ENSG00000280399	TEC	37.8464	-1.04755	0.264448	-3.96128	7.46e-05
AC009120.4	ENSG00000261248	lncRNA	2.71107	-1.0481	0.454466	-2.30623	0.021098
CABYR	ENSG00000154040	protein_coding	1221.68	-1.04852	0.402828	-2.60291	0.00924371
AC090061.1	ENSG00000247363	lncRNA	27.1497	-1.04871	0.25406	-4.12781	3.66e-05
AC091180.1	ENSG00000186244	processed_pseudogene	3.17116	-1.04872	0.332619	-3.15292	0.00161649
AJ009632.2	ENSG00000229425	lncRNA	10.5309	-1.04875	0.355128	-2.95317	0.00314531
FAM8A6P	ENSG00000218772	processed_pseudogene	2.38765	-1.04879	0.473728	-2.2139	0.0268353
AC008379.2	ENSG00000274472	misc_RNA	1.37977	-1.04939	0.436133	-2.40613	0.0161224
AL627422.1	ENSG00000213076	processed_pseudogene	3.27459	-1.04942	0.33892	-3.09637	0.00195904
AC009132.1	ENSG00000261458	unprocessed_pseudogene	4.72583	-1.04977	0.399923	-2.62492	0.00866692
BNIP3P10	ENSG00000270270	processed_pseudogene	6.47759	-1.04993	0.336764	-3.11769	0.00182271
LRRC63	ENSG00000173988	protein_coding	7.14698	-1.05001	0.379063	-2.77	0.00560556
UNC13C	ENSG00000137766	protein_coding	12.9981	-1.05002	0.503028	-2.0874	0.0368517
CLCP1	ENSG00000232305	processed_pseudogene	2.87148	-1.05015	0.510107	-2.05869	0.0395242
LINC01238	ENSG00000237940	lncRNA	38.9488	-1.05088	0.298495	-3.5206	0.00043057
PLA2G4C-AS1	ENSG00000269420	lncRNA	6.22148	-1.05093	0.316414	-3.32138	0.00089573
AC015910.1	ENSG00000265460	transcribed_processed_pseudogene	9.41839	-1.05104	0.365437	-2.87612	0.00402601
TIMM9P1	ENSG00000236900	processed_pseudogene	6.0255	-1.05108	0.325587	-3.22825	0.00124549
AC068299.2	ENSG00000280270	TEC	4.45286	-1.05122	0.50327	-2.08878	0.0367271
TRAV10	ENSG00000211784	TR_V_gene	4.11602	-1.05176	0.429753	-2.44737	0.0143903
AC009044.1	ENSG00000279991	TEC	5.8547	-1.05189	0.421231	-2.49719	0.0125183
SPA17P1	ENSG00000236797	transcribed_processed_pseudogene	4.80714	-1.05189	0.349369	-3.01083	0.00260531
SLC35F4	ENSG00000151812	protein_coding	9.64008	-1.05205	0.336143	-3.12977	0.00174945
TMPRSS12	ENSG00000186452	protein_coding	8.66784	-1.05209	0.432617	-2.43191	0.0150195
ADHFE1	ENSG00000147576	protein_coding	322.522	-1.05219	0.330776	-3.18097	0.00146785
TMEM232	ENSG00000186952	protein_coding	35.7396	-1.05229	0.281938	-3.73235	0.000189699
MT-TL2	ENSG00000210191	Mt_tRNA	0.588094	-1.05239	0.49568	-2.12311	0.0337442
RNU2-39P	ENSG00000222536	snRNA	2.53994	-1.05251	0.497792	-2.11435	0.0344855
AC019197.1	ENSG00000236283	lncRNA	34.1172	-1.05265	0.361072	-2.91536	0.0035528
ADCY6-DT	ENSG00000257660	lncRNA	4.54803	-1.05271	0.452747	-2.32516	0.0200634
AL157938.1	ENSG00000226987	processed_pseudogene	2.43237	-1.05279	0.400166	-2.63089	0.00851618
LINC02575	ENSG00000228709	lncRNA	15.245	-1.0528	0.468159	-2.24881	0.0245244
AC106873.1	ENSG00000228368	lncRNA	3.6665	-1.05291	0.407156	-2.58601	0.00970948
MIR1293	ENSG00000221604	miRNA	1.58015	-1.05309	0.423961	-2.48392	0.0129945
RNU6-769P	ENSG00000207136	snRNA	1.53532	-1.05364	0.489887	-2.15079	0.0314926
AC004775.1	ENSG00000272203	lncRNA	1.86228	-1.05378	0.406359	-2.59322	0.0095081
GRIK4	ENSG00000149403	protein_coding	26.2853	-1.05388	0.287781	-3.66211	0.000250147
THRA1/BTR	ENSG00000235300	lncRNA	2.87659	-1.05392	0.380961	-2.76647	0.00566677
RN7SL8P	ENSG00000243352	misc_RNA	2.84651	-1.05414	0.422294	-2.49622	0.0125525
RPL11P1	ENSG00000227394	processed_pseudogene	4.20207	-1.05423	0.291562	-3.61579	0.000299428
HSD17B3-AS1	ENSG00000232283	lncRNA	4.52775	-1.05426	0.52061	-2.02505	0.0428617
TRIM39-RPP21	ENSG00000248167	protein_coding	1.09071	-1.05443	0.502878	-2.09679	0.036012
LIPJ	ENSG00000204022	protein_coding	7.8403	-1.05458	0.328836	-3.20701	0.00134122
AC008894.1	ENSG00000267373	lncRNA	1.23365	-1.0548	0.477884	-2.20722	0.0272986
KRT8P42	ENSG00000220378	processed_pseudogene	14.8585	-1.05527	0.263555	-4.00398	6.23e-05
BPIFB4	ENSG00000186191	protein_coding	4.44908	-1.05544	0.458684	-2.30101	0.0213908
SCARNA21B	ENSG00000251866	scaRNA	0.960482	-1.05546	0.481524	-2.19191	0.0283863
Y_RNA	ENSG00000238713	misc_RNA	4.05316	-1.05558	0.287823	-3.66745	0.000244984
CFAP206	ENSG00000272514	protein_coding	7.7972	-1.05563	0.371014	-2.84526	0.00443751
AC004696.1	ENSG00000276578	unprocessed_pseudogene	3.31153	-1.05579	0.489101	-2.15864	0.0308779
AC112504.1	ENSG00000279147	TEC	12.1162	-1.05596	0.251733	-4.19474	2.73e-05
CLGN	ENSG00000153132	protein_coding	164.553	-1.05602	0.381687	-2.76671	0.00566259
LRRC37A9P	ENSG00000271013	processed_pseudogene	33.6304	-1.05614	0.325409	-3.24558	0.00117212
DDX55P1	ENSG00000270863	processed_pseudogene	6.24971	-1.05621	0.346512	-3.04813	0.00230272
RNA5SP330	ENSG00000252905	rRNA_pseudogene	1.22676	-1.0564	0.458006	-2.30653	0.021081
AC110491.1	ENSG00000261292	lncRNA	6.88672	-1.05662	0.497515	-2.12381	0.0336864
MTTP	ENSG00000138823	protein_coding	25.0842	-1.05675	0.365421	-2.89186	0.00382969
AC092066.1	ENSG00000236807	processed_pseudogene	0.976767	-1.05699	0.496296	-2.12975	0.033192
LINC01731	ENSG00000234283	lncRNA	4.34515	-1.05723	0.43202	-2.44718	0.0143977
TRBV11-2	ENSG00000241657	lncRNA	7.41247	-1.05737	0.453125	-2.3335	0.019622
LRRN3	ENSG00000173114	protein_coding	70.0472	-1.05764	0.279112	-3.7893	0.000151074
EPHB1	ENSG00000154928	protein_coding	522.62	-1.05774	0.416012	-2.54257	0.011004
LINC00470	ENSG00000132204	lncRNA	130.286	-1.05803	0.517285	-2.04534	0.0408212
AC011290.1	ENSG00000227172	lncRNA	1.78083	-1.05806	0.43467	-2.43417	0.014926
SLC7A2	ENSG00000003989	protein_coding	1547.65	-1.05817	0.368587	-2.87089	0.00409316
MIR3164	ENSG00000265539	miRNA	8.74386	-1.05822	0.381543	-2.77353	0.00554511
TRGV5P	ENSG00000228668	TR_V_pseudogene	0.777665	-1.05829	0.496388	-2.13199	0.0330076
AC104335.1	ENSG00000202079	misc_RNA	5.12668	-1.05832	0.297096	-3.56223	0.000367721
MIR1302-3	ENSG00000221055	miRNA	2.67286	-1.05843	0.457844	-2.31177	0.0207903
CACNA1S	ENSG00000081248	protein_coding	7.67619	-1.05849	0.407042	-2.60045	0.00931005
SCTR	ENSG00000080293	protein_coding	29.3413	-1.05855	0.370732	-2.8553	0.00429956
EIF4E2P1	ENSG00000213384	processed_pseudogene	1.06448	-1.05868	0.496208	-2.13355	0.03288
AC104308.1	ENSG00000226489	processed_pseudogene	0.625103	-1.05882	0.526231	-2.01208	0.0442119
KCNIP4-IT1	ENSG00000280650	lncRNA	9.06903	-1.05925	0.48596	-2.1797	0.0292798
RPS11P1	ENSG00000235544	processed_pseudogene	1.22229	-1.05949	0.534511	-1.98217	0.04746
OR7E36P	ENSG00000205240	unprocessed_pseudogene	1.94764	-1.05966	0.421233	-2.51561	0.0118828
NKAIN3	ENSG00000185942	protein_coding	5.61315	-1.05983	0.456997	-2.31912	0.0203886
AC010632.2	ENSG00000267672	lncRNA	9.4561	-1.05995	0.27815	-3.81073	0.000138557
TERB1	ENSG00000249961	protein_coding	10.0682	-1.06022	0.375366	-2.82449	0.00473559
AL021407.3	ENSG00000218073	processed_pseudogene	7.16241	-1.06066	0.373664	-2.83855	0.00453186
AC006023.2	ENSG00000270577	processed_pseudogene	4.43947	-1.06078	0.385591	-2.75106	0.00594033
LINC02140	ENSG00000261803	lncRNA	1.71748	-1.06103	0.540362	-1.96356	0.0495815
KCNC2	ENSG00000166006	protein_coding	1.74134	-1.06127	0.530988	-1.99867	0.0456438
CTBP2P5	ENSG00000214602	processed_pseudogene	0.801336	-1.06138	0.529152	-2.00581	0.044877
AC068473.3	ENSG00000267287	lncRNA	178.175	-1.06162	0.433405	-2.44949	0.0143059
OR7E106P	ENSG00000258550	unprocessed_pseudogene	2.44046	-1.06187	0.539726	-1.96742	0.0491346
MTND5P1	ENSG00000227999	processed_pseudogene	6.29091	-1.06203	0.35742	-2.97138	0.00296468
AC016229.2	ENSG00000267677	lncRNA	4.27608	-1.06223	0.315904	-3.36251	0.000772372
EGR2	ENSG00000122877	protein_coding	1763.07	-1.06227	0.335227	-3.1688	0.00153071
AL356356.1	ENSG00000253047	snoRNA	21.8998	-1.06245	0.243728	-4.35914	1.31e-05
MTATP6P13	ENSG00000229842	unprocessed_pseudogene	2.71668	-1.06264	0.471294	-2.25472	0.0241509
AL157884.1	ENSG00000230867	processed_pseudogene	1.48494	-1.06282	0.517035	-2.0556	0.0398215
OR5M11	ENSG00000255223	protein_coding	4.89495	-1.06289	0.455056	-2.33574	0.0195048
GLRA2	ENSG00000101958	protein_coding	5.02141	-1.06328	0.367509	-2.89322	0.00381315
AL021997.3	ENSG00000276302	protein_coding	2.41462	-1.06334	0.397906	-2.67234	0.00753241
TEX35	ENSG00000240021	protein_coding	7.99535	-1.06344	0.47747	-2.22724	0.0259314
AL135787.1	ENSG00000224644	lncRNA	16.4733	-1.06405	0.388282	-2.74039	0.00613659
FBP1	ENSG00000165140	protein_coding	705.415	-1.06414	0.328842	-3.23601	0.00121212
INHCAP	ENSG00000242337	transcribed_unprocessed_pseudogene	21.7167	-1.06441	0.256491	-4.1499	3.33e-05
ENTHD1	ENSG00000176177	protein_coding	49.0572	-1.06488	0.41506	-2.56559	0.0102999
RUNX3-AS1	ENSG00000229162	lncRNA	18.9778	-1.06499	0.297141	-3.58412	0.000338218
CCDC54	ENSG00000138483	protein_coding	2.34218	-1.06501	0.430031	-2.47658	0.0132647
ENAM	ENSG00000132464	protein_coding	13.4059	-1.0652	0.412416	-2.58283	0.00979945
TAFA5	ENSG00000219438	protein_coding	445.835	-1.06526	0.352644	-3.02078	0.00252121
AL078595.1	ENSG00000220370	processed_pseudogene	11.6913	-1.06526	0.298168	-3.57269	0.000353328
ZBTB8B	ENSG00000273274	protein_coding	38.1092	-1.06534	0.400913	-2.65729	0.00787717
CPHL1P	ENSG00000240216	transcribed_unitary_pseudogene	11.7925	-1.06536	0.402987	-2.64365	0.00820165
TXLNGY	ENSG00000131002	transcribed_unprocessed_pseudogene	896.121	-1.06544	0.449041	-2.3727	0.0176587
KLK15	ENSG00000174562	protein_coding	3.87614	-1.06547	0.445672	-2.3907	0.0168162
NAP1L6P	ENSG00000204118	transcribed_processed_pseudogene	30.0091	-1.06564	0.486157	-2.19196	0.0283824
AC016292.1	ENSG00000235361	lncRNA	1.36019	-1.06574	0.486976	-2.18849	0.0286336
PMS2P9	ENSG00000233448	transcribed_unprocessed_pseudogene	3.2395	-1.06611	0.379863	-2.80656	0.00500729
AC090518.1	ENSG00000260392	lncRNA	4.41265	-1.06658	0.46358	-2.30075	0.0214058
EEF1DP5	ENSG00000213130	processed_pseudogene	13.5772	-1.06692	0.301986	-3.53302	0.00041084
AC022215.1	ENSG00000241400	processed_pseudogene	2.5191	-1.06696	0.394164	-2.70688	0.00679183
AC021860.1	ENSG00000271958	lncRNA	1.42545	-1.06718	0.514538	-2.07405	0.038075
H2AZP4	ENSG00000255329	processed_pseudogene	18.4836	-1.0672	0.327325	-3.26038	0.00111264
AP000593.1	ENSG00000213365	processed_pseudogene	5.91786	-1.06724	0.3228	-3.3062	0.00094569
LINC02066	ENSG00000241151	lncRNA	5.07454	-1.06734	0.500492	-2.13257	0.0329596
ADAM28	ENSG00000042980	protein_coding	621.127	-1.06737	0.261146	-4.08724	4.37e-05
AC079779.2	ENSG00000228643	lncRNA	6.50633	-1.06737	0.302832	-3.52462	0.000424093
AF111167.1	ENSG00000258820	lncRNA	5.06554	-1.0677	0.340938	-3.13166	0.0017382
AL096711.1	ENSG00000220694	processed_pseudogene	1.41582	-1.0677	0.479139	-2.22838	0.0258551
RPS29P31	ENSG00000224279	processed_pseudogene	1.0482	-1.06776	0.49636	-2.15118	0.0314621
RPL27P8	ENSG00000237041	processed_pseudogene	2.73497	-1.06778	0.406495	-2.6268	0.0086192
AC009779.5	ENSG00000258921	lncRNA	1.51559	-1.06802	0.539801	-1.97854	0.0478683
EMX2	ENSG00000170370	protein_coding	34.8332	-1.06816	0.347548	-3.07342	0.00211624
AC009145.1	ENSG00000260479	lncRNA	2.16814	-1.06825	0.430611	-2.48078	0.0131094
SLC27A5	ENSG00000083807	protein_coding	467.754	-1.06827	0.299209	-3.5703	0.000356577
NAP1L1P2	ENSG00000229163	processed_pseudogene	2.01876	-1.06828	0.483519	-2.20939	0.0271477
TSPAN8	ENSG00000127324	protein_coding	211.575	-1.06847	0.434945	-2.45655	0.0140277
AL160286.2	ENSG00000261060	lncRNA	3.75261	-1.06868	0.370411	-2.88513	0.00391256
GZMK	ENSG00000113088	protein_coding	69.5857	-1.06887	0.392384	-2.72404	0.00644892
PTP4A1P1	ENSG00000231158	processed_pseudogene	1.45496	-1.06904	0.49461	-2.16137	0.0306666
AC061975.5	ENSG00000266306	unprocessed_pseudogene	1.95241	-1.06909	0.499901	-2.1386	0.0324679
DNAJC5B	ENSG00000147570	protein_coding	23.1301	-1.0691	0.318746	-3.35408	0.000796289
LHFPL4	ENSG00000156959	protein_coding	14.3618	-1.06924	0.376685	-2.83854	0.00453198
KRT18P37	ENSG00000253943	processed_pseudogene	5.65131	-1.06925	0.291988	-3.66195	0.000250304
KCND3-AS1	ENSG00000237556	lncRNA	1.77394	-1.06938	0.544672	-1.96335	0.0496054
AP001775.1	ENSG00000254616	processed_pseudogene	2.91352	-1.06948	0.480036	-2.22791	0.0258864
AC009248.2	ENSG00000278351	lncRNA	2.38019	-1.06963	0.397451	-2.69122	0.00711903
SEPTIN7P3	ENSG00000226102	unprocessed_pseudogene	4.48961	-1.06986	0.467105	-2.2904	0.0219981
GGT3P	ENSG00000197421	transcribed_unprocessed_pseudogene	9.31291	-1.07009	0.461949	-2.31648	0.0205323
MTND4P9	ENSG00000250050	unprocessed_pseudogene	8.12026	-1.07098	0.302271	-3.54311	0.00039544
AC004012.1	ENSG00000233942	lncRNA	3.22233	-1.07188	0.486559	-2.20297	0.0275966
AL136981.1	ENSG00000226668	transcribed_unprocessed_pseudogene	6.72911	-1.07191	0.497772	-2.15342	0.031286
AC125618.1	ENSG00000239774	lncRNA	3.57065	-1.07194	0.365341	-2.93409	0.00334526
KRT18P35	ENSG00000215606	processed_pseudogene	5.79765	-1.07218	0.45114	-2.37661	0.0174727
SLC5A8	ENSG00000256870	protein_coding	13.4445	-1.07219	0.491937	-2.17954	0.0292919
RNF150	ENSG00000170153	protein_coding	1340.24	-1.0727	0.36116	-2.97016	0.00297647
PDE6B	ENSG00000133256	protein_coding	120.209	-1.07306	0.30465	-3.52227	0.000427861
MTCYBP16	ENSG00000251385	processed_pseudogene	1.70505	-1.07314	0.399563	-2.68579	0.00723593
AL513477.2	ENSG00000272420	lncRNA	30.0263	-1.07318	0.243865	-4.40073	1.08e-05
AC007751.1	ENSG00000254644	processed_pseudogene	3.57121	-1.07335	0.445275	-2.41053	0.0159295
CR392039.2	ENSG00000279381	processed_pseudogene	2.94553	-1.07335	0.470496	-2.28133	0.0225291
MIR3143	ENSG00000265565	miRNA	0.980964	-1.07356	0.522048	-2.05644	0.0397402
MRPS31P2	ENSG00000232894	unprocessed_pseudogene	1.48023	-1.07376	0.380496	-2.82201	0.00477237
ALOX12P1	ENSG00000264958	unprocessed_pseudogene	2.03335	-1.07392	0.389105	-2.75998	0.00578051
PSMA8	ENSG00000154611	protein_coding	2.33377	-1.07393	0.487043	-2.20501	0.0274534
AC234782.3	ENSG00000276298	unprocessed_pseudogene	3.73844	-1.07397	0.396896	-2.70593	0.00681138
MIR559	ENSG00000207923	miRNA	4.22142	-1.07402	0.30182	-3.55847	0.000373028
HSD11B1-AS1	ENSG00000227591	lncRNA	21.6098	-1.07414	0.376208	-2.85518	0.00430124
RNA5SP527	ENSG00000274759	rRNA	2.39368	-1.07423	0.406827	-2.6405	0.00827841
AP000346.4	ENSG00000278655	unprocessed_pseudogene	1.8099	-1.0744	0.461481	-2.32816	0.0199034
IGHV3-15	ENSG00000211943	IG_V_gene	643.063	-1.07453	0.433133	-2.48084	0.0131075
PRSS37	ENSG00000165076	protein_coding	3.7909	-1.07477	0.450162	-2.38751	0.0169629
DAP3P1	ENSG00000225082	unprocessed_pseudogene	2.91751	-1.07477	0.388302	-2.76788	0.00564231
CACNG2	ENSG00000166862	protein_coding	3.41599	-1.07504	0.470632	-2.28424	0.0223576
LINC01315	ENSG00000229891	lncRNA	92.2281	-1.07508	0.303155	-3.5463	0.00039068
LRRC3C	ENSG00000204913	protein_coding	2.16672	-1.07516	0.506794	-2.1215	0.0338801
TRPM1	ENSG00000134160	protein_coding	20.0248	-1.07545	0.417973	-2.57301	0.0100819
IL21R-AS1	ENSG00000259954	lncRNA	6.13083	-1.07549	0.290999	-3.69587	0.000219135
ALG14-AS1	ENSG00000230427	lncRNA	3.77755	-1.07559	0.449022	-2.39541	0.0166018
KRTAP5-8	ENSG00000241233	protein_coding	21.7004	-1.07587	0.422929	-2.54386	0.0109634
CADM1	ENSG00000182985	protein_coding	1373.74	-1.07604	0.335221	-3.20993	0.0013277
SCARNA23	ENSG00000251869	scaRNA	1.18634	-1.07604	0.482226	-2.2314	0.0256546
AC112250.2	ENSG00000272856	lncRNA	3.74416	-1.07618	0.39064	-2.75492	0.00587072
MIR365A	ENSG00000199130	miRNA	2.16987	-1.07624	0.457138	-2.35431	0.0185571
AC138207.6	ENSG00000265798	transcribed_unprocessed_pseudogene	12.388	-1.07632	0.262338	-4.10281	4.08e-05
AC091179.2	ENSG00000244559	processed_pseudogene	1.39201	-1.07634	0.519929	-2.07017	0.0384363
AC011816.2	ENSG00000272334	lncRNA	3.83685	-1.07665	0.307741	-3.49857	0.000467761
AL589765.5	ENSG00000268288	lncRNA	2.90609	-1.07673	0.391527	-2.75007	0.00595825
TRBC2	ENSG00000211772	TR_C_gene	761.362	-1.07675	0.292289	-3.68387	0.000229724
OTOA	ENSG00000155719	protein_coding	15.8858	-1.07754	0.309831	-3.47783	0.000505484
SLC22A7	ENSG00000137204	protein_coding	6.65126	-1.07759	0.489241	-2.20257	0.027625
AL117344.1	ENSG00000218631	processed_pseudogene	6.45794	-1.07774	0.306806	-3.51276	0.000443471
CD8B	ENSG00000172116	protein_coding	99.8012	-1.07791	0.354998	-3.03639	0.00239429
AL109809.1	ENSG00000232528	transcribed_unitary_pseudogene	13.3197	-1.07849	0.352982	-3.05535	0.00224796
LIN28A	ENSG00000131914	protein_coding	5.4153	-1.07862	0.306198	-3.52262	0.00042731
AC116050.1	ENSG00000278131	unprocessed_pseudogene	2.5403	-1.07862	0.529082	-2.03867	0.041483
AC008147.1	ENSG00000257256	lncRNA	8.93819	-1.0788	0.300879	-3.58551	0.000336423
Z93242.1	ENSG00000226153	processed_pseudogene	7.75701	-1.07903	0.344245	-3.13448	0.0017216
CFAP65	ENSG00000181378	protein_coding	12.185	-1.07907	0.441924	-2.44177	0.0146156
LINC01169	ENSG00000259471	lncRNA	3.66679	-1.07924	0.384783	-2.8048	0.00503478
VIL1	ENSG00000127831	protein_coding	61.5555	-1.07935	0.378547	-2.85129	0.00435421
AC246785.3	ENSG00000237343	lncRNA	1.0873	-1.07943	0.532891	-2.02561	0.0428044
DNAJB8	ENSG00000179407	protein_coding	1.13533	-1.07957	0.509588	-2.11851	0.0341318
LINC02784	ENSG00000235741	lncRNA	16.6271	-1.07965	0.453757	-2.37936	0.0173425
AL354943.1	ENSG00000262803	processed_pseudogene	4.48072	-1.07976	0.403414	-2.67656	0.00743826
AC092427.1	ENSG00000224593	transcribed_processed_pseudogene	43.6984	-1.0799	0.247688	-4.35991	1.3e-05
KLHL14	ENSG00000197705	protein_coding	32.0307	-1.07998	0.432206	-2.49875	0.0124632
BNIP3P16	ENSG00000267641	processed_pseudogene	4.06054	-1.08018	0.453164	-2.38365	0.0171421
AC100850.1	ENSG00000248423	processed_pseudogene	4.41886	-1.08074	0.362307	-2.98293	0.00285504
RNY1P16	ENSG00000199933	misc_RNA	11.755	-1.08074	0.369358	-2.92599	0.00343358
AL136038.3	ENSG00000206822	misc_RNA	2.21113	-1.08094	0.418451	-2.5832	0.00978891
LINC02259	ENSG00000259783	lncRNA	2.2557	-1.08096	0.335115	-3.22563	0.00125694
AC117490.1	ENSG00000225240	unprocessed_pseudogene	3.93747	-1.08104	0.325512	-3.32104	0.000896841
RNU6-986P	ENSG00000200003	snRNA	1.7563	-1.08149	0.360613	-2.99903	0.00270844
IGLV5-48	ENSG00000211647	IG_V_gene	3.62283	-1.08172	0.531961	-2.03346	0.0420059
RNU7-50P	ENSG00000238304	snRNA	1.17425	-1.08174	0.548004	-1.97397	0.0483852
RNA5SP483	ENSG00000200301	rRNA_pseudogene	1.69183	-1.08186	0.486075	-2.2257	0.026034
MDS2	ENSG00000197880	lncRNA	10.2765	-1.08224	0.363075	-2.98075	0.0028754
MSH4	ENSG00000057468	protein_coding	14.0385	-1.08235	0.347921	-3.11092	0.00186507
AF131215.4	ENSG00000254936	lncRNA	14.3115	-1.08248	0.306855	-3.52766	0.000419249
AC100843.1	ENSG00000267341	lncRNA	1.51609	-1.08295	0.484958	-2.23308	0.0255436
MYADM-AS1	ENSG00000228323	lncRNA	7.31659	-1.08302	0.361663	-2.99455	0.0027485
TMEM108-AS1	ENSG00000251011	lncRNA	2.44559	-1.08308	0.517055	-2.09471	0.0361967
AL353691.1	ENSG00000229822	processed_pseudogene	11.6393	-1.08331	0.249079	-4.34927	1.37e-05
CDH18	ENSG00000145526	protein_coding	23.8997	-1.08343	0.541367	-2.00129	0.0453611
MIR27A	ENSG00000207808	miRNA	8.0886	-1.08352	0.40936	-2.64686	0.00812419
DNAJA1P6	ENSG00000228045	processed_pseudogene	1.77603	-1.08364	0.504464	-2.1481	0.0317059
AP003472.1	ENSG00000253824	lncRNA	2.75109	-1.08369	0.442834	-2.44718	0.0143981
RNA5SP342	ENSG00000252902	rRNA_pseudogene	1.63097	-1.08393	0.479531	-2.2604	0.0237966
RN7SL11P	ENSG00000239316	misc_RNA	2.75207	-1.08447	0.343656	-3.15568	0.00160125
OR10AD1	ENSG00000172640	protein_coding	7.06915	-1.08495	0.42247	-2.56812	0.0102253
AC092718.1	ENSG00000245059	lncRNA	7.00987	-1.08496	0.258341	-4.19972	2.67e-05
AC093844.1	ENSG00000250292	processed_pseudogene	21.67	-1.08508	0.418994	-2.58972	0.00960552
AL645608.2	ENSG00000230699	lncRNA	36.4478	-1.08534	0.39436	-2.75215	0.00592046
AC016735.1	ENSG00000224739	lncRNA	2.98068	-1.08536	0.429378	-2.52776	0.0114793
AC063926.3	ENSG00000279905	TEC	13.2518	-1.08537	0.366672	-2.96005	0.00307588
OR9A4	ENSG00000258083	protein_coding	9.4469	-1.08609	0.496766	-2.18632	0.0287923
GLOD5	ENSG00000171433	protein_coding	4.80491	-1.08616	0.411721	-2.63809	0.00833735
SPATA13-AS1	ENSG00000227213	lncRNA	1.68294	-1.08663	0.412421	-2.63477	0.00841939
LPO	ENSG00000167419	protein_coding	25.8574	-1.08667	0.379348	-2.86457	0.00417579
AC007621.1	ENSG00000270857	processed_pseudogene	4.98953	-1.08683	0.31851	-3.41224	0.000644315
AC243829.1	ENSG00000274767	lncRNA	14.935	-1.08712	0.399838	-2.7189	0.00654987
AF131215.1	ENSG00000231965	processed_pseudogene	4.85343	-1.08738	0.352357	-3.08601	0.00202859
DMRT3	ENSG00000064218	protein_coding	186.272	-1.08742	0.467658	-2.32525	0.0200588
AC016734.1	ENSG00000279485	TEC	3.93862	-1.08751	0.382743	-2.84135	0.00449229
AC007237.1	ENSG00000226230	processed_pseudogene	0.69435	-1.08756	0.542015	-2.00651	0.0448019
Y_RNA	ENSG00000202361	misc_RNA	1.06958	-1.08807	0.535872	-2.03048	0.0423081
AC117386.2	ENSG00000243944	lncRNA	12.4539	-1.08832	0.505492	-2.153	0.031319
RNU6-1013P	ENSG00000206907	snRNA	0.688002	-1.08839	0.509409	-2.13657	0.0326328
AL035701.1	ENSG00000231769	lncRNA	3.13975	-1.08839	0.469245	-2.31946	0.0203703
MTND4P26	ENSG00000234065	processed_pseudogene	26.3519	-1.08855	0.274452	-3.96627	7.3e-05
RNF157-AS1	ENSG00000267128	lncRNA	28.267	-1.08863	0.338528	-3.21577	0.00130096
AC012443.1	ENSG00000270776	processed_pseudogene	1.48969	-1.08904	0.44256	-2.46079	0.0138633
AC091488.1	ENSG00000271320	lncRNA	10.2984	-1.08908	0.308971	-3.52486	0.00042371
AP003035.1	ENSG00000254897	processed_pseudogene	1.36887	-1.08914	0.553305	-1.96842	0.0490198
AC007566.1	ENSG00000244055	lncRNA	46.3774	-1.0892	0.211342	-5.1537	2.55e-07
RPL21P66	ENSG00000225343	processed_pseudogene	0.914224	-1.08944	0.487453	-2.23496	0.0254199
AC116348.3	ENSG00000261346	lncRNA	2.16661	-1.08954	0.41466	-2.62755	0.00860034
AC068308.1	ENSG00000241231	lncRNA	2.6449	-1.08958	0.526275	-2.07037	0.0384177
FAM32BP	ENSG00000203416	processed_pseudogene	2.62972	-1.08964	0.34918	-3.12057	0.00180502
AC083806.3	ENSG00000275467	lncRNA	1.15544	-1.09006	0.53434	-2.04001	0.0413491
AC073916.1	ENSG00000255965	processed_pseudogene	0.711358	-1.09016	0.509551	-2.13946	0.0323986
MAJIN	ENSG00000168070	protein_coding	8.12467	-1.09026	0.440827	-2.47322	0.0133902
AP005264.4	ENSG00000267643	lncRNA	2.18515	-1.09119	0.423192	-2.57848	0.00992372
ALX4	ENSG00000052850	protein_coding	148.652	-1.09181	0.469661	-2.32468	0.0200892
LINC02159	ENSG00000253417	lncRNA	97.3907	-1.0919	0.349505	-3.12414	0.00178325
NMUR2	ENSG00000132911	protein_coding	13.4063	-1.09211	0.372399	-2.93264	0.00336091
TAS2R3	ENSG00000127362	protein_coding	4.05329	-1.09298	0.360568	-3.03127	0.0024353
CDX2	ENSG00000165556	protein_coding	108.3	-1.09304	0.517014	-2.11414	0.0345029
RPL17P1	ENSG00000229500	processed_pseudogene	1.69683	-1.09319	0.515227	-2.12176	0.0338581
PVALEF	ENSG00000225180	protein_coding	2.27645	-1.09321	0.463545	-2.35838	0.0183551
FTLP1	ENSG00000235525	processed_pseudogene	1.31994	-1.09347	0.473913	-2.30732	0.0210371
MIR6855	ENSG00000276124	miRNA	0.745358	-1.0935	0.494562	-2.21104	0.0270329
AVPR1B	ENSG00000198049	protein_coding	1.73226	-1.09362	0.422054	-2.59119	0.00956459
AL035414.1	ENSG00000233455	processed_pseudogene	10.5229	-1.09375	0.507574	-2.15486	0.0311731
TAL2	ENSG00000186051	protein_coding	4.91517	-1.09385	0.348339	-3.14018	0.00168846
CCR4	ENSG00000183813	protein_coding	96.138	-1.09401	0.298448	-3.66565	0.000246708
PPFIA4	ENSG00000143847	protein_coding	460.362	-1.09406	0.267963	-4.08288	4.45e-05
HOXB13	ENSG00000159184	protein_coding	189.491	-1.09409	0.478115	-2.28834	0.022118
AC004854.1	ENSG00000230160	processed_pseudogene	3.25119	-1.09418	0.426761	-2.56393	0.0103494
AC011411.1	ENSG00000249363	processed_pseudogene	5.83961	-1.09461	0.350863	-3.11977	0.00180995
IGLV4-60	ENSG00000211639	IG_V_gene	69.9508	-1.09505	0.546773	-2.00275	0.0452036
RN7SKP40	ENSG00000253020	misc_RNA	1.76307	-1.09514	0.50686	-2.16063	0.0307237
PCDHB17P	ENSG00000255622	transcribed_unprocessed_pseudogene	18.6035	-1.09524	0.400979	-2.7314	0.00630655
RNVU1-18	ENSG00000206737	snRNA	1.29043	-1.09537	0.503437	-2.17578	0.0295716
LINC02804	ENSG00000274372	lncRNA	6.56878	-1.09538	0.309077	-3.54403	0.000394066
AC112653.1	ENSG00000230249	processed_pseudogene	0.927684	-1.09543	0.447132	-2.4499	0.0142895
AC008115.4	ENSG00000275963	lncRNA	8.79773	-1.09546	0.257332	-4.25697	2.07e-05
RPS3AP29	ENSG00000237818	processed_pseudogene	6.73334	-1.09598	0.285652	-3.83676	0.00012467
RPL7P42	ENSG00000241825	processed_pseudogene	2.73946	-1.096	0.460644	-2.37928	0.0173466
CFAP43	ENSG00000197748	protein_coding	94.013	-1.0961	0.284618	-3.85114	0.000117569
AC108039.1	ENSG00000213486	processed_pseudogene	1.81284	-1.09632	0.442915	-2.47524	0.0133147
AC020908.1	ENSG00000268289	lncRNA	1.06061	-1.09652	0.471457	-2.32582	0.0200284
LINC02018	ENSG00000272690	lncRNA	7.50571	-1.09678	0.257564	-4.2583	2.06e-05
NTRK3	ENSG00000140538	protein_coding	55.4837	-1.09762	0.394293	-2.78376	0.00537335
RN7SL460P	ENSG00000263410	misc_RNA	1.01728	-1.09762	0.519573	-2.11255	0.0346396
AC008649.1	ENSG00000267291	lncRNA	20.5642	-1.09773	0.454497	-2.41527	0.0157234
FOLH1B	ENSG00000134612	transcribed_unprocessed_pseudogene	10.8154	-1.09804	0.441619	-2.4864	0.0129045
AC092295.1	ENSG00000228629	lncRNA	2.82373	-1.09841	0.370182	-2.96721	0.00300518
MIR99AHG	ENSG00000215386	lncRNA	244.336	-1.09858	0.291765	-3.76528	0.000166361
AL359881.1	ENSG00000269978	lncRNA	8.67533	-1.09867	0.342581	-3.20703	0.00134114
AC084048.1	ENSG00000249334	lncRNA	1.07906	-1.09876	0.485014	-2.26542	0.0234872
SPOCK2	ENSG00000107742	protein_coding	1558.27	-1.09877	0.272576	-4.03106	5.55e-05
AL162511.1	ENSG00000258844	lncRNA	2.24465	-1.09881	0.540248	-2.03389	0.0419627
AL109945.1	ENSG00000233775	lncRNA	2.07011	-1.09885	0.432264	-2.54207	0.0110198
MIRLET7F1	ENSG00000199072	miRNA	1.39468	-1.09909	0.496304	-2.21455	0.0267907
ENPP7P2	ENSG00000239959	unprocessed_pseudogene	3.85744	-1.09911	0.408212	-2.6925	0.00709196
AC078906.1	ENSG00000253317	lncRNA	10.0192	-1.0992	0.383959	-2.8628	0.00419918
AC019117.2	ENSG00000236318	lncRNA	12.2386	-1.09947	0.503043	-2.18565	0.0288415
SKAP1-AS1	ENSG00000263787	lncRNA	8.24287	-1.09948	0.29279	-3.75518	0.00017322
AC093458.1	ENSG00000273293	lncRNA	1.14283	-1.09949	0.516043	-2.13062	0.0331201
RPL23AP91	ENSG00000260965	processed_pseudogene	6.44195	-1.10048	0.393232	-2.79855	0.00513331
AC024230.1	ENSG00000248515	lncRNA	16.606	-1.10077	0.502621	-2.19006	0.02852
LEMD1-AS1	ENSG00000226235	lncRNA	24.9521	-1.10119	0.367391	-2.99731	0.00272374
STX18-IT1	ENSG00000248221	lncRNA	2.02499	-1.10129	0.354264	-3.10869	0.00187922
AC093001.1	ENSG00000244468	lncRNA	2.58124	-1.10168	0.452296	-2.43575	0.0148611
RN7SL733P	ENSG00000273946	misc_RNA	2.08722	-1.10182	0.376265	-2.9283	0.00340817
RPL6P12	ENSG00000214671	processed_pseudogene	2.08755	-1.1022	0.365884	-3.01243	0.00259166
RN7SL778P	ENSG00000272412	misc_RNA	1.4299	-1.10232	0.41244	-2.67267	0.00752494
ANKRD44-AS1	ENSG00000231621	lncRNA	3.03744	-1.10243	0.487544	-2.26118	0.0237481
RN7SKP244	ENSG00000252322	misc_RNA	1.079	-1.103	0.501283	-2.20036	0.0277814
DEFB109D	ENSG00000254866	processed_pseudogene	5.45491	-1.10304	0.387015	-2.85014	0.00437004
H1-6	ENSG00000187475	protein_coding	5.79603	-1.10336	0.448365	-2.46085	0.0138609
LINC02011	ENSG00000260902	lncRNA	0.891484	-1.1034	0.524089	-2.10538	0.0352587
MGAM	ENSG00000257335	protein_coding	53.6128	-1.10346	0.312597	-3.52998	0.000415595
AC138430.1	ENSG00000267629	lncRNA	2.28187	-1.10359	0.385307	-2.86418	0.00418088
AL096803.3	ENSG00000273198	lncRNA	2.10876	-1.1038	0.524564	-2.10422	0.0353593
SNORA73	ENSG00000201816	snoRNA	0.847925	-1.10388	0.509957	-2.16466	0.0304141
RPL19P13	ENSG00000239315	processed_pseudogene	3.11756	-1.1041	0.32988	-3.34697	0.000816998
PLCH1	ENSG00000114805	protein_coding	234.31	-1.10419	0.32315	-3.41695	0.000633277
NPAS3	ENSG00000151322	protein_coding	129.552	-1.10421	0.333652	-3.30947	0.000934743
AL132796.2	ENSG00000259119	lncRNA	4.18705	-1.10458	0.429402	-2.57236	0.0101008
AF131215.7	ENSG00000270076	lncRNA	29.1462	-1.10465	0.355168	-3.11022	0.00186949
CCDC198	ENSG00000100557	protein_coding	5.34357	-1.10498	0.38397	-2.87777	0.00400495
RNU6-82P	ENSG00000200840	snRNA	1.02685	-1.10509	0.439556	-2.51409	0.0119339
OR7E55P	ENSG00000230655	unprocessed_pseudogene	1.10977	-1.10554	0.495678	-2.23036	0.0257238
RN7SL684P	ENSG00000243959	misc_RNA	4.6927	-1.1057	0.355462	-3.11061	0.00186704
AC023051.2	ENSG00000256640	processed_pseudogene	1.66121	-1.1057	0.446066	-2.47879	0.0131828
SGK2	ENSG00000101049	protein_coding	78.6042	-1.10595	0.293903	-3.763	0.000167888
LMLN-AS1	ENSG00000232832	lncRNA	3.04845	-1.10606	0.357117	-3.0972	0.0019536
AFF2	ENSG00000155966	protein_coding	377.828	-1.10607	0.40915	-2.70335	0.00686454
AHCYP7	ENSG00000259465	processed_pseudogene	1.98204	-1.10613	0.401465	-2.75524	0.00586493
AC024940.1	ENSG00000177359	transcribed_unprocessed_pseudogene	300.945	-1.10614	0.414717	-2.6672	0.00764853
LINC01287	ENSG00000234722	lncRNA	20.4335	-1.10622	0.48039	-2.30274	0.0212933
RN7SL835P	ENSG00000264250	misc_RNA	1.48085	-1.1063	0.467182	-2.36803	0.0178832
AL021368.1	ENSG00000271761	lncRNA	4.12636	-1.10632	0.326493	-3.38851	0.000702742
AC109583.1	ENSG00000206549	protein_coding	22.1003	-1.10687	0.436661	-2.53485	0.0112497
H2BP6	ENSG00000226908	processed_pseudogene	1.46615	-1.10694	0.465568	-2.37762	0.0174249
RPL39P40	ENSG00000226580	processed_pseudogene	9.33761	-1.10743	0.346579	-3.19532	0.00139674
GGT8P	ENSG00000236969	unprocessed_pseudogene	6.21765	-1.10828	0.506769	-2.18695	0.0287461
KRT85	ENSG00000135443	protein_coding	7.62733	-1.10849	0.483906	-2.2907	0.0219806
LINC01586	ENSG00000249487	lncRNA	2.64549	-1.10901	0.462504	-2.39784	0.0164922
FTLP15	ENSG00000233952	processed_pseudogene	6.60177	-1.10903	0.341107	-3.25128	0.00114887
DCX	ENSG00000077279	protein_coding	12.4784	-1.10937	0.51441	-2.15659	0.031038
AC011399.1	ENSG00000200051	snoRNA	1.02208	-1.10953	0.509204	-2.17895	0.029335
MIR6826	ENSG00000278658	miRNA	1.12217	-1.10976	0.472341	-2.34949	0.0187992
NAV2-AS3	ENSG00000254542	lncRNA	3.37928	-1.11003	0.464398	-2.39026	0.0168363
MIR4753	ENSG00000263439	miRNA	1.6931	-1.11006	0.509458	-2.1789	0.0293389
SEPTIN14	ENSG00000154997	protein_coding	5.61407	-1.11012	0.457494	-2.42653	0.0152442
CHRM1	ENSG00000168539	protein_coding	19.2665	-1.11016	0.481765	-2.30436	0.0212026
TRPC5OS	ENSG00000204025	protein_coding	2.78333	-1.11022	0.443815	-2.50154	0.0123655
AC021491.1	ENSG00000249451	lncRNA	1.02456	-1.11063	0.513256	-2.16389	0.0304728
LRTM2	ENSG00000166159	protein_coding	2.00904	-1.11074	0.454877	-2.44184	0.0146127
AL139415.1	ENSG00000232208	processed_pseudogene	2.38692	-1.11079	0.385237	-2.88339	0.00393414
APOA2	ENSG00000158874	protein_coding	5.42559	-1.111	0.517556	-2.14663	0.0318224
RN7SL503P	ENSG00000240374	misc_RNA	2.35704	-1.11108	0.461356	-2.4083	0.0160271
AL359502.1	ENSG00000226134	lncRNA	4.35299	-1.1111	0.548297	-2.02646	0.042718
LINC00940	ENSG00000235049	lncRNA	1.47756	-1.11113	0.541778	-2.0509	0.0402768
AC012183.1	ENSG00000279889	TEC	4.89563	-1.11115	0.350382	-3.17126	0.00151779
LINC01675	ENSG00000234142	lncRNA	2.70776	-1.11128	0.404671	-2.74612	0.00603047
RN7SL351P	ENSG00000240098	misc_RNA	4.19213	-1.11136	0.356163	-3.12036	0.00180627
LINC02234	ENSG00000248202	lncRNA	2.82004	-1.11213	0.436588	-2.54732	0.0108554
AC002540.1	ENSG00000279067	TEC	9.09204	-1.11232	0.410994	-2.70642	0.0068012
FBXL13	ENSG00000161040	protein_coding	125.65	-1.11256	0.301758	-3.68694	0.000226966
AC012363.2	ENSG00000235840	lncRNA	3.95159	-1.1127	0.402902	-2.76171	0.00574988
NAMA	ENSG00000271086	lncRNA	4.90204	-1.11292	0.397238	-2.80164	0.00508438
GPR171	ENSG00000174946	protein_coding	94.3419	-1.1131	0.291777	-3.81491	0.000136232
MSTN	ENSG00000138379	protein_coding	12.9217	-1.11316	0.347999	-3.19875	0.00138025
AC138866.2	ENSG00000254701	unprocessed_pseudogene	2.82071	-1.11322	0.514002	-2.16579	0.0303273
LCT	ENSG00000115850	protein_coding	14.1139	-1.11421	0.401306	-2.77646	0.00549538
AC123905.1	ENSG00000257265	lncRNA	3.9681	-1.11426	0.437861	-2.54477	0.0109349
RNU4-48P	ENSG00000202429	snRNA	1.59417	-1.11453	0.522634	-2.13253	0.032963
AL627309.1	ENSG00000238009	lncRNA	5.95824	-1.11463	0.355883	-3.132	0.0017362
AC087588.1	ENSG00000244743	processed_pseudogene	5.04969	-1.11494	0.29357	-3.79786	0.000145951
GLRA1	ENSG00000145888	protein_coding	4.46214	-1.11508	0.387522	-2.87746	0.00400894
MTCYBP4	ENSG00000220113	processed_pseudogene	2.73927	-1.11555	0.407543	-2.73725	0.00619545
AC023300.2	ENSG00000277749	lncRNA	1.61235	-1.11561	0.510002	-2.18747	0.0287085
PLCB4	ENSG00000101333	protein_coding	1112.37	-1.1157	0.356131	-3.13283	0.00173132
TUBA3E	ENSG00000152086	protein_coding	10.2029	-1.11579	0.296519	-3.76297	0.00016791
LINC02367	ENSG00000260423	lncRNA	87.706	-1.11581	0.237476	-4.69861	2.62e-06
AL138899.1	ENSG00000176320	lncRNA	13.5133	-1.11611	0.45302	-2.46372	0.0137504
SLC26A8	ENSG00000112053	protein_coding	21.5737	-1.11622	0.267871	-4.16699	3.09e-05
AL158850.1	ENSG00000272446	lncRNA	2.79894	-1.11641	0.506876	-2.20253	0.0276279
AC068647.1	ENSG00000242097	processed_pseudogene	13.6643	-1.11668	0.47243	-2.36369	0.0180941
AC123595.1	ENSG00000234292	lncRNA	12.0904	-1.11678	0.317557	-3.51679	0.000436803
AF131215.6	ENSG00000269918	lncRNA	97.2437	-1.11734	0.251338	-4.44558	8.77e-06
TRAV20	ENSG00000211800	TR_V_gene	3.27313	-1.1181	0.46973	-2.38031	0.0172981
C4orf54	ENSG00000248713	protein_coding	47.8397	-1.11823	0.425655	-2.62708	0.00861208
AC093330.1	ENSG00000266844	lncRNA	1.80849	-1.11825	0.386902	-2.89026	0.00384917
RGS6	ENSG00000182732	protein_coding	206.506	-1.11852	0.378936	-2.95175	0.0031598
TSPEAR	ENSG00000175894	protein_coding	65.3871	-1.11893	0.391503	-2.85804	0.00426264
AC012404.2	ENSG00000259575	lncRNA	4.35007	-1.11929	0.348306	-3.21351	0.00131123
PNMA3	ENSG00000183837	protein_coding	50.4513	-1.11931	0.380688	-2.94022	0.00327984
DEFB108B	ENSG00000184276	protein_coding	2.23826	-1.11932	0.496629	-2.25385	0.0242059
ATP6V1G1P2	ENSG00000253502	processed_pseudogene	1.62115	-1.11941	0.520125	-2.1522	0.0313813
METTL14-DT	ENSG00000281731	lncRNA	10.8256	-1.11959	0.323458	-3.46132	0.000537534
AL159159.1	ENSG00000278413	misc_RNA	2.4954	-1.11994	0.352201	-3.17983	0.00147363
ALDH1L1-AS2	ENSG00000246022	lncRNA	4.88693	-1.12069	0.429002	-2.61233	0.00899273
LINC02067	ENSG00000240567	lncRNA	8.8699	-1.12098	0.385478	-2.90802	0.00363722
MIR367	ENSG00000199169	miRNA	0.828402	-1.12152	0.473184	-2.37015	0.0177807
CRTAM	ENSG00000109943	protein_coding	44.1777	-1.12158	0.31876	-3.51858	0.000433863
AC073850.1	ENSG00000229436	processed_pseudogene	3.06878	-1.12162	0.491424	-2.28238	0.0224671
AC119403.2	ENSG00000266938	processed_pseudogene	1.09514	-1.1218	0.550712	-2.037	0.0416498
ZNF969P	ENSG00000251046	processed_pseudogene	12.8189	-1.12216	0.367463	-3.0538	0.00225963
LINC01224	ENSG00000269416	lncRNA	112.703	-1.12251	0.528841	-2.12259	0.0337881
AC113208.2	ENSG00000260152	processed_pseudogene	2.21647	-1.12253	0.443927	-2.52863	0.0114509
SLC12A1	ENSG00000074803	protein_coding	11.4436	-1.12273	0.48536	-2.31319	0.0207124
AL079304.1	ENSG00000258827	lncRNA	5.5173	-1.12321	0.436082	-2.57568	0.0100044
AC005013.1	ENSG00000228421	lncRNA	3.39577	-1.12334	0.552406	-2.03353	0.0419988
TMEM108	ENSG00000144868	protein_coding	412.158	-1.12346	0.365052	-3.07754	0.00208719
LINC02177	ENSG00000261617	lncRNA	5.69843	-1.12348	0.516064	-2.17702	0.0294793
H2BP3	ENSG00000240912	processed_pseudogene	2.53471	-1.12351	0.434829	-2.5838	0.00977195
SPP1	ENSG00000118785	protein_coding	27843.5	-1.12358	0.408978	-2.74729	0.00600904
BFSP2-AS1	ENSG00000249993	lncRNA	1.97915	-1.12359	0.464482	-2.41903	0.0155621
AC007786.2	ENSG00000276251	lncRNA	2.83202	-1.12377	0.520915	-2.1573	0.0309825
YBX1P8	ENSG00000226048	processed_pseudogene	3.62703	-1.12386	0.370931	-3.02983	0.0024469
GLP1R	ENSG00000112164	protein_coding	8.78872	-1.12429	0.399282	-2.81579	0.00486578
MTND2P31	ENSG00000251252	processed_pseudogene	1.40315	-1.12448	0.557842	-2.01576	0.0438251
AC126177.3	ENSG00000257398	lncRNA	2.90551	-1.12453	0.502889	-2.23613	0.0253431
AL035417.2	ENSG00000271329	processed_pseudogene	2.9393	-1.12468	0.473808	-2.3737	0.0176111
AP000907.1	ENSG00000255286	processed_pseudogene	2.01946	-1.12469	0.433711	-2.59317	0.00950967
AC110760.2	ENSG00000250315	transcribed_processed_pseudogene	7.10339	-1.12511	0.437014	-2.57454	0.0100374
BX284613.2	ENSG00000231424	lncRNA	7.29389	-1.12521	0.361378	-3.11368	0.00184773
RNU6-202P	ENSG00000251807	snRNA	1.10022	-1.12526	0.498809	-2.2559	0.0240769
AP004608.1	ENSG00000255545	lncRNA	2.74956	-1.12566	0.533523	-2.10986	0.0348704
AC125494.3	ENSG00000270068	lncRNA	3.33011	-1.12568	0.360521	-3.12235	0.00179411
RN7SL60P	ENSG00000243366	misc_RNA	1.18731	-1.12583	0.465543	-2.41831	0.0155926
Metazoa_SRP	ENSG00000273710	misc_RNA	2.27211	-1.12591	0.398001	-2.82891	0.00467074
TSPYL6	ENSG00000178021	protein_coding	8.32444	-1.12605	0.2817	-3.99733	6.41e-05
PRRG3	ENSG00000130032	protein_coding	239.048	-1.12617	0.294252	-3.82724	0.000129588
AC108667.1	ENSG00000237501	processed_pseudogene	1.51261	-1.12637	0.520562	-2.16375	0.0304836
ABCB10P3	ENSG00000261524	processed_pseudogene	1.16678	-1.12661	0.538019	-2.094	0.0362602
AMZ2P2	ENSG00000219249	processed_pseudogene	4.14699	-1.12689	0.462829	-2.43478	0.0149007
AC022898.2	ENSG00000273792	lncRNA	2.43881	-1.12705	0.349335	-3.22627	0.00125416
AC087441.3	ENSG00000255232	processed_pseudogene	0.871009	-1.1275	0.562954	-2.00283	0.0451955
PSMC1P7	ENSG00000243838	processed_pseudogene	5.80295	-1.12784	0.427566	-2.63781	0.00834432
TAS2R50	ENSG00000212126	protein_coding	4.29434	-1.12812	0.346511	-3.25565	0.00113133
AL034349.1	ENSG00000224733	lncRNA	5.13028	-1.12832	0.292653	-3.85549	0.000115498
AC079089.1	ENSG00000246528	lncRNA	13.184	-1.12861	0.370881	-3.04306	0.00234185
CAMKV	ENSG00000164076	protein_coding	8.29109	-1.12876	0.350047	-3.2246	0.00126148
TRBV21-1	ENSG00000251578	TR_V_pseudogene	1.25184	-1.12887	0.556502	-2.02851	0.0425083
AC004947.1	ENSG00000233760	lncRNA	3.88936	-1.1293	0.413646	-2.73011	0.00633129
IL1R1-AS1	ENSG00000226925	lncRNA	1.17605	-1.1295	0.49199	-2.29578	0.0216883
GGTLC2	ENSG00000100121	protein_coding	1.37335	-1.12977	0.420802	-2.68481	0.00725707
H3P45	ENSG00000227211	processed_pseudogene	1.42022	-1.12993	0.520024	-2.17284	0.0297924
TMPRSS7	ENSG00000176040	protein_coding	12.2563	-1.13001	0.405451	-2.78704	0.00531921
ST3GAL6-AS1	ENSG00000239445	lncRNA	23.799	-1.13018	0.285439	-3.95946	7.51e-05
LINC02827	ENSG00000236908	lncRNA	53.5589	-1.13019	0.364836	-3.09781	0.00194954
VSTM1	ENSG00000189068	protein_coding	6.63008	-1.13029	0.4501	-2.5112	0.0120321
AP000997.4	ENSG00000279771	TEC	1.43521	-1.13055	0.564076	-2.00425	0.0450428
KRT18P2	ENSG00000234439	processed_pseudogene	1.64334	-1.13063	0.444124	-2.54574	0.0109046
RNY3P14	ENSG00000207036	misc_RNA	1.68363	-1.13098	0.398062	-2.84122	0.0044941
KRT18P45	ENSG00000249438	processed_pseudogene	1.74276	-1.1311	0.428334	-2.64069	0.00827363
FAF2P1	ENSG00000228759	processed_pseudogene	1.72961	-1.13147	0.448719	-2.52156	0.0116837
RNA5SP372	ENSG00000212138	rRNA_pseudogene	1.12474	-1.13184	0.453864	-2.4938	0.0126385
AC008751.1	ENSG00000268293	processed_pseudogene	2.89095	-1.13197	0.56412	-2.00661	0.0447907
AC002306.1	ENSG00000259242	lncRNA	8.28298	-1.1321	0.320174	-3.53589	0.000406403
AC090206.1	ENSG00000275805	lncRNA	5.5467	-1.1326	0.433674	-2.61163	0.00901125
ZNF208	ENSG00000160321	protein_coding	57.5029	-1.13277	0.406755	-2.78489	0.00535451
RNU6-95P	ENSG00000207428	snRNA	0.75047	-1.13283	0.56934	-1.98973	0.0466209
AC020910.7	ENSG00000279971	TEC	9.99067	-1.13298	0.319438	-3.54681	0.000389927
AC016877.2	ENSG00000253415	processed_pseudogene	2.67016	-1.13326	0.524547	-2.16046	0.0307371
LINC01563	ENSG00000236819	lncRNA	3.52372	-1.13348	0.469124	-2.41616	0.0156853
C21orf91-OT1	ENSG00000240770	lncRNA	4.72176	-1.13358	0.348652	-3.25132	0.0011487
TMPRSS11CP	ENSG00000232398	unprocessed_pseudogene	11.5116	-1.13381	0.254521	-4.45469	8.4e-06
SDAD1-AS1	ENSG00000245928	lncRNA	7.93817	-1.13399	0.356175	-3.1838	0.00145356
AC005000.2	ENSG00000270431	processed_pseudogene	1.77074	-1.13447	0.453009	-2.50431	0.0122692
AC008725.1	ENSG00000270442	processed_pseudogene	9.2528	-1.13452	0.330116	-3.43672	0.000588813
AC106820.2	ENSG00000259895	lncRNA	18.8749	-1.13526	0.2783	-4.07926	4.52e-05
IGLV3-25	ENSG00000211659	IG_V_gene	1199.49	-1.13553	0.439635	-2.58289	0.00979768
AL513304.1	ENSG00000233052	lncRNA	6.38658	-1.13583	0.570062	-1.99247	0.0463199
KRT18P54	ENSG00000250834	processed_pseudogene	2.37864	-1.13641	0.466535	-2.43585	0.0148568
AL391361.2	ENSG00000224371	lncRNA	3.05354	-1.13684	0.532058	-2.13668	0.0326239
AL137856.1	ENSG00000231128	lncRNA	4.87879	-1.13685	0.341723	-3.32681	0.00087846
RN7SKP272	ENSG00000252797	misc_RNA	1.23877	-1.13685	0.493492	-2.30368	0.0212407
MT-TE	ENSG00000210194	Mt_tRNA	1.782	-1.13689	0.464174	-2.44928	0.0143141
AL354766.2	ENSG00000236028	lncRNA	16.9665	-1.13736	0.507597	-2.24067	0.0250476
AC015804.1	ENSG00000279600	TEC	1.54349	-1.13756	0.436045	-2.60881	0.00908567
IGFL4	ENSG00000204869	protein_coding	165.783	-1.13797	0.426207	-2.66999	0.0075854
AL157392.1	ENSG00000225112	lncRNA	3.47567	-1.13827	0.406628	-2.79929	0.00512159
AC008871.1	ENSG00000250383	lncRNA	1.93963	-1.13884	0.532847	-2.13727	0.0325758
GPA33	ENSG00000143167	protein_coding	23.3684	-1.1397	0.299534	-3.80491	0.000141859
PDLIM1P4	ENSG00000249274	processed_pseudogene	15.4635	-1.13992	0.29688	-3.83967	0.000123198
PGPEP1L	ENSG00000183571	protein_coding	8.03258	-1.13996	0.323419	-3.52474	0.000423906
AC007370.2	ENSG00000250371	lncRNA	5.27816	-1.14012	0.387162	-2.94481	0.00323148
NOC2LP1	ENSG00000213225	transcribed_processed_pseudogene	84.0122	-1.14032	0.345266	-3.30275	0.00095743
ADAMDEC1	ENSG00000134028	protein_coding	412.398	-1.14064	0.319017	-3.57548	0.000349583
ACMSD	ENSG00000153086	protein_coding	14.04	-1.14077	0.292408	-3.90128	9.57e-05
SEBOX	ENSG00000274529	protein_coding	1.35096	-1.14103	0.424729	-2.68649	0.00722061
AL138808.1	ENSG00000237832	lncRNA	2.47827	-1.14137	0.562801	-2.02803	0.0425577
SLC17A4	ENSG00000146039	protein_coding	2.3611	-1.14156	0.575255	-1.98445	0.0472057
AC008379.1	ENSG00000241187	processed_pseudogene	4.68892	-1.14162	0.264345	-4.31865	1.57e-05
AC073370.1	ENSG00000230526	lncRNA	7.39979	-1.14193	0.411319	-2.77626	0.00549878
EIF1P1	ENSG00000229875	processed_pseudogene	1.63435	-1.14204	0.46447	-2.45881	0.0139399
AL121917.2	ENSG00000270951	lncRNA	3.47539	-1.14223	0.382197	-2.9886	0.00280262
CYCSP28	ENSG00000255003	processed_pseudogene	2.1767	-1.14282	0.456961	-2.50091	0.0123874
RNA5SP68	ENSG00000200755	rRNA_pseudogene	1.26159	-1.14285	0.451496	-2.53125	0.0113657
ITLN1	ENSG00000179914	protein_coding	10.8061	-1.14317	0.429838	-2.65953	0.007825
OVCH2	ENSG00000183378	protein_coding	16.9021	-1.1437	0.400799	-2.85354	0.00432346
FAM240C	ENSG00000216921	protein_coding	12.3842	-1.14383	0.395035	-2.89551	0.00378545
SERPINA3	ENSG00000196136	protein_coding	129.911	-1.1441	0.476717	-2.39996	0.0163971
AC136759.1	ENSG00000205035	transcribed_unprocessed_pseudogene	6.79546	-1.14429	0.462351	-2.47494	0.0133259
RAX	ENSG00000134438	protein_coding	3.21463	-1.14483	0.426832	-2.68216	0.00731481
SIRPG-AS1	ENSG00000237914	lncRNA	7.5111	-1.1449	0.399337	-2.86701	0.00414376
ZFP91P1	ENSG00000274010	processed_pseudogene	4.3056	-1.14517	0.335415	-3.41418	0.000639733
AC093281.1	ENSG00000212930	lncRNA	1.19134	-1.1452	0.517394	-2.21339	0.0268707
AKR1D1	ENSG00000122787	protein_coding	6.23192	-1.14525	0.467225	-2.45117	0.0142394
AP001783.1	ENSG00000254607	lncRNA	15.8297	-1.1454	0.510157	-2.2452	0.0247556
CIDEC	ENSG00000187288	protein_coding	6.02287	-1.14666	0.42687	-2.6862	0.00722707
KCNJ3	ENSG00000162989	protein_coding	17.4254	-1.14673	0.411676	-2.78551	0.00534433
TRAJ44	ENSG00000211845	TR_J_gene	0.674677	-1.14721	0.562613	-2.03907	0.0414428
PIMREGP4	ENSG00000248340	processed_pseudogene	5.1642	-1.14724	0.308147	-3.72302	0.000196858
LNX1-AS1	ENSG00000250930	lncRNA	7.30977	-1.14746	0.35622	-3.22123	0.00127643
FRRS1L	ENSG00000260230	protein_coding	140.418	-1.14753	0.459983	-2.49473	0.0126054
MIR4642	ENSG00000266619	miRNA	1.64592	-1.14781	0.405131	-2.83318	0.00460871
CYFIP2	ENSG00000055163	protein_coding	1406.21	-1.14782	0.282742	-4.05961	4.92e-05
OR11H13P	ENSG00000196143	unprocessed_pseudogene	2.63733	-1.14812	0.518053	-2.21622	0.0266764
AL513043.1	ENSG00000262651	processed_pseudogene	0.798027	-1.14831	0.584913	-1.96321	0.0496222
NKX6-3	ENSG00000165066	protein_coding	5.12674	-1.14837	0.537349	-2.13711	0.0325891
TERF1P3	ENSG00000249311	processed_pseudogene	3.18497	-1.14839	0.480898	-2.38802	0.0169393
TMEM82	ENSG00000162460	protein_coding	1.733	-1.14855	0.487111	-2.35788	0.0183795
H3P10	ENSG00000229421	processed_pseudogene	2.05298	-1.149	0.376946	-3.04818	0.0023023
PTPRQ	ENSG00000139304	protein_coding	73.2268	-1.14919	0.325805	-3.52724	0.000419914
AC007956.1	ENSG00000222604	snoRNA	4.3537	-1.14928	0.367486	-3.12742	0.00176347
ZNF603P	ENSG00000216901	unprocessed_pseudogene	4.0602	-1.14938	0.40223	-2.85753	0.00426956
FAM90A20P	ENSG00000233295	unprocessed_pseudogene	5.68969	-1.14942	0.401262	-2.86451	0.00417649
CYP2G1P	ENSG00000130612	transcribed_unprocessed_pseudogene	7.36719	-1.14944	0.381422	-3.01357	0.00258195
AP001630.1	ENSG00000224100	lncRNA	2.6956	-1.15018	0.426998	-2.69364	0.00706769
AC008013.2	ENSG00000256984	transcribed_processed_pseudogene	1.07626	-1.15042	0.48073	-2.39308	0.0167077
AC096637.2	ENSG00000231057	lncRNA	12.2646	-1.15066	0.377993	-3.04413	0.00233357
AC005697.2	ENSG00000266527	lncRNA	8.26762	-1.15083	0.371496	-3.09782	0.0019495
LINC01933	ENSG00000254226	lncRNA	6.98069	-1.15093	0.356725	-3.22639	0.00125363
AP000424.1	ENSG00000253666	lncRNA	4.73768	-1.15096	0.366839	-3.13749	0.00170398
RPL18AP14	ENSG00000223733	processed_pseudogene	0.677391	-1.15103	0.517297	-2.22509	0.026075
UBL5P4	ENSG00000260224	processed_pseudogene	3.37568	-1.15126	0.383117	-3.00498	0.002656
KIF18BP1	ENSG00000260746	unprocessed_pseudogene	5.79048	-1.15136	0.484913	-2.37437	0.0175789
AC120193.1	ENSG00000253535	lncRNA	6.09591	-1.15166	0.358309	-3.21415	0.00130829
BANF1P5	ENSG00000225935	processed_pseudogene	1.12946	-1.15209	0.563984	-2.04277	0.0410748
AC023050.1	ENSG00000244436	processed_pseudogene	1.28925	-1.15245	0.569827	-2.02245	0.0431297
LINC01864	ENSG00000267522	lncRNA	3.12455	-1.15252	0.537706	-2.14341	0.0320805
RPL6P9	ENSG00000242390	processed_pseudogene	2.51678	-1.15271	0.453885	-2.53964	0.0110966
TRGC2	ENSG00000227191	TR_C_gene	65.0587	-1.15276	0.359567	-3.20596	0.00134611
SHISA9	ENSG00000237515	protein_coding	93.0171	-1.15369	0.489193	-2.35837	0.0183556
RNU6-208P	ENSG00000199301	snRNA	0.880853	-1.15377	0.527595	-2.18684	0.0287542
AC073413.2	ENSG00000270842	processed_pseudogene	2.56615	-1.15414	0.401388	-2.87537	0.00403552
OR56A5	ENSG00000188691	protein_coding	5.36472	-1.15497	0.541941	-2.13117	0.033075
OR7E29P	ENSG00000243429	unprocessed_pseudogene	2.14145	-1.15497	0.367183	-3.14549	0.00165808
TRBV30	ENSG00000237254	TR_V_gene	6.58045	-1.15508	0.399507	-2.89125	0.00383713
MMP8	ENSG00000118113	protein_coding	28.56	-1.15525	0.426912	-2.70607	0.00680852
GALNTL5	ENSG00000106648	protein_coding	4.14785	-1.15526	0.520453	-2.21972	0.026438
AL161725.2	ENSG00000228115	lncRNA	3.55923	-1.15539	0.334737	-3.45164	0.000557196
RNU6-731P	ENSG00000253022	snRNA	5.49571	-1.15543	0.276818	-4.17398	2.99e-05
AC009041.1	ENSG00000260496	lncRNA	1.022	-1.15598	0.470384	-2.45753	0.0139898
AL161644.1	ENSG00000225632	lncRNA	3.10012	-1.15599	0.446722	-2.58773	0.00966115
PRDX2P4	ENSG00000213177	processed_pseudogene	15.4221	-1.1561	0.214178	-5.39783	6.75e-08
AC093734.1	ENSG00000231927	lncRNA	1.89889	-1.15621	0.378296	-3.05637	0.00224037
RPL23AP29	ENSG00000214024	processed_pseudogene	2.36242	-1.15628	0.506031	-2.28499	0.0223134
PCBP2P3	ENSG00000248826	processed_pseudogene	0.997677	-1.15637	0.490637	-2.35687	0.0184297
TMEM161BP1	ENSG00000237970	processed_pseudogene	3.26547	-1.15646	0.49195	-2.35077	0.0187345
LINC01297	ENSG00000274827	lncRNA	9.06089	-1.15667	0.545732	-2.11948	0.0340499
INSYN1-AS1	ENSG00000260469	lncRNA	17.4504	-1.15679	0.521453	-2.21839	0.0265283
AKR1D1P1	ENSG00000227776	processed_pseudogene	0.876273	-1.15741	0.56438	-2.05077	0.0402895
PRELID3BP11	ENSG00000231108	processed_pseudogene	2.42078	-1.15745	0.46959	-2.46482	0.0137082
BHLHA9	ENSG00000205899	protein_coding	1.03404	-1.15798	0.5514	-2.10007	0.0357225
AL021396.1	ENSG00000229766	lncRNA	2.53276	-1.15843	0.440931	-2.62723	0.00860842
LINC01230	ENSG00000281769	lncRNA	1.92262	-1.15925	0.485149	-2.38946	0.016873
AL731566.1	ENSG00000273767	misc_RNA	0.946918	-1.15989	0.585485	-1.98107	0.0475833
FASLG	ENSG00000117560	protein_coding	53.6888	-1.16023	0.35929	-3.22923	0.00124122
DYNLL1P5	ENSG00000242151	processed_pseudogene	0.776159	-1.16043	0.578635	-2.00545	0.0449148
AC012370.2	ENSG00000234255	lncRNA	10.5754	-1.16058	0.407064	-2.85111	0.00435666
AL049542.1	ENSG00000230428	transcribed_unprocessed_pseudogene	3.45298	-1.16134	0.291178	-3.98842	6.65e-05
RYR3	ENSG00000198838	protein_coding	430.889	-1.16169	0.317788	-3.65556	0.000256619
ZSCAN4	ENSG00000180532	protein_coding	14.6637	-1.16187	0.431189	-2.69457	0.00704792
PRO1804	ENSG00000278873	TEC	6.63224	-1.16205	0.367744	-3.15995	0.00157795
LINC02278	ENSG00000251635	lncRNA	1.35528	-1.16226	0.5592	-2.07843	0.0376701
NIFKP3	ENSG00000256331	processed_pseudogene	2.58366	-1.16232	0.468546	-2.4807	0.0131126
AC020910.1	ENSG00000252230	snoRNA	1.86183	-1.16241	0.435601	-2.66852	0.00761868
NPIPB7	ENSG00000233232	protein_coding	3.43042	-1.16279	0.258674	-4.49518	6.95e-06
AC010173.2	ENSG00000274017	misc_RNA	1.0408	-1.16284	0.583139	-1.99411	0.0461401
AC097634.1	ENSG00000270562	lncRNA	28.7594	-1.16316	0.303019	-3.83856	0.000123757
PNMA8C	ENSG00000277531	protein_coding	1.06832	-1.16322	0.564849	-2.05935	0.0394607
AC015849.5	ENSG00000270977	transcribed_processed_pseudogene	61.2991	-1.16338	0.317825	-3.66044	0.000251784
KIAA0895LP1	ENSG00000264714	transcribed_processed_pseudogene	47.9968	-1.16348	0.327901	-3.54827	0.000387768
NPM1P43	ENSG00000259440	processed_pseudogene	4.24415	-1.16387	0.399984	-2.90979	0.00361676
RFPL4AP6	ENSG00000278292	unprocessed_pseudogene	3.7837	-1.16434	0.511043	-2.27837	0.0227048
TRAV5	ENSG00000211779	TR_V_gene	5.52371	-1.16446	0.430339	-2.70591	0.00681184
DNASE1L3	ENSG00000163687	protein_coding	444.006	-1.16469	0.364749	-3.19312	0.00140744
AC091931.1	ENSG00000278958	TEC	2.49725	-1.1647	0.522479	-2.22918	0.0258021
IL17REL	ENSG00000188263	protein_coding	28.5659	-1.16507	0.342888	-3.39781	0.000679284
NKAIN2	ENSG00000188580	protein_coding	317.497	-1.1655	0.440446	-2.64619	0.00814042
RPL14P6	ENSG00000185631	processed_pseudogene	2.3636	-1.16551	0.381207	-3.05741	0.00223256
CDC42P2	ENSG00000234844	processed_pseudogene	11.0877	-1.16571	0.350698	-3.32398	0.000887423
PCDH10	ENSG00000138650	protein_coding	73.7633	-1.16575	0.418352	-2.78652	0.00532765
AC020937.1	ENSG00000214890	processed_pseudogene	0.869865	-1.16598	0.575073	-2.02754	0.0426075
RNU6-1294P	ENSG00000251804	snRNA	3.187	-1.16615	0.380284	-3.06653	0.00216561
AC012531.6	ENSG00000277129	misc_RNA	1.54384	-1.16632	0.569267	-2.0488	0.0404813
AL591742.1	ENSG00000270780	processed_pseudogene	2.7759	-1.1664	0.521555	-2.2364	0.0253258
UBE2V1P13	ENSG00000224584	processed_pseudogene	1.06273	-1.16657	0.478715	-2.43688	0.0148144
AC103792.1	ENSG00000271350	processed_pseudogene	2.93023	-1.16693	0.38623	-3.02134	0.00251657
AC008805.2	ENSG00000267555	lncRNA	1.32459	-1.16694	0.512821	-2.27554	0.0228737
AC009974.1	ENSG00000272555	lncRNA	3.60298	-1.16711	0.488874	-2.38735	0.0169703
AL591767.1	ENSG00000258400	lncRNA	5.96268	-1.16712	0.397072	-2.93931	0.00328939
LINC00173	ENSG00000196668	lncRNA	184.022	-1.16727	0.283109	-4.12303	3.74e-05
LINC00303	ENSG00000176754	lncRNA	5.29339	-1.16735	0.491894	-2.37318	0.0176355
AL512326.2	ENSG00000212338	snoRNA	2.08524	-1.16748	0.438172	-2.66443	0.00771178
RNU2-70P	ENSG00000222650	snRNA	2.16995	-1.16783	0.38803	-3.00963	0.00261569
AC106788.1	ENSG00000277041	unprocessed_pseudogene	0.985255	-1.16793	0.502877	-2.3225	0.020206
AC040173.1	ENSG00000263257	lncRNA	6.02722	-1.16802	0.416936	-2.80144	0.00508758
MIXL1	ENSG00000185155	protein_coding	54.5771	-1.16843	0.312626	-3.73749	0.000185869
AC090983.1	ENSG00000280118	lncRNA	1.44648	-1.16849	0.539475	-2.16597	0.0303132
RNA5SP53	ENSG00000212601	rRNA_pseudogene	1.07484	-1.16864	0.47414	-2.46475	0.0137109
RPL9P16	ENSG00000214676	processed_pseudogene	14.6826	-1.16892	0.367794	-3.1782	0.00148194
AL133370.1	ENSG00000258837	lncRNA	6.36587	-1.16896	0.387168	-3.01926	0.0025339
CACNA1F	ENSG00000102001	protein_coding	63.9457	-1.16919	0.28404	-4.11628	3.85e-05
GPHA2	ENSG00000149735	protein_coding	3.74242	-1.16932	0.410834	-2.84622	0.00442413
AC015983.2	ENSG00000234418	lncRNA	3.18745	-1.16963	0.422731	-2.76685	0.00566014
STAU2-AS1	ENSG00000253302	lncRNA	43.1965	-1.16972	0.336808	-3.47296	0.000514753
AL590632.1	ENSG00000223450	processed_pseudogene	2.25871	-1.1699	0.43196	-2.70835	0.00676194
TRAV35	ENSG00000211814	TR_V_pseudogene	4.20147	-1.16993	0.512807	-2.28143	0.0225231
LINC00543	ENSG00000260704	lncRNA	18.7008	-1.17001	0.439595	-2.66157	0.00777775
ZPBP	ENSG00000042813	protein_coding	1.8105	-1.17013	0.588879	-1.98705	0.0469172
AC245052.2	ENSG00000224579	unprocessed_pseudogene	2.0303	-1.17034	0.458579	-2.5521	0.0107076
AL445669.1	ENSG00000236180	processed_pseudogene	1.67592	-1.17068	0.40668	-2.87863	0.00399407
AC006967.3	ENSG00000269446	lncRNA	1.5545	-1.17073	0.584702	-2.00226	0.0452568
LINC02555	ENSG00000260943	lncRNA	5.23654	-1.17094	0.537188	-2.17976	0.0292751
LINC02701	ENSG00000250508	lncRNA	58.753	-1.17105	0.369051	-3.17314	0.00150802
AC117430.1	ENSG00000240895	lncRNA	3.3272	-1.17115	0.523057	-2.23904	0.0251531
LINC00412	ENSG00000234772	lncRNA	3.44421	-1.1714	0.343935	-3.40587	0.000659533
AC133065.1	ENSG00000262151	lncRNA	4.38632	-1.17154	0.405227	-2.89106	0.00383943
AC108738.1	ENSG00000271052	processed_pseudogene	2.20136	-1.17216	0.493782	-2.37383	0.0176045
ST13P21	ENSG00000227832	processed_pseudogene	1.89986	-1.17255	0.542845	-2.16	0.0307726
DLG2-AS2	ENSG00000255311	lncRNA	1.58223	-1.17279	0.535821	-2.18877	0.0286134
RNU6-1246P	ENSG00000212366	snRNA	2.80856	-1.17322	0.488363	-2.40234	0.0162905
AC114808.2	ENSG00000236665	lncRNA	0.876808	-1.17375	0.536193	-2.18905	0.0285934
XIRP2	ENSG00000163092	protein_coding	4.12528	-1.17381	0.470567	-2.49445	0.0126152
IQSEC3P1	ENSG00000256902	processed_pseudogene	2.72733	-1.17382	0.425061	-2.76152	0.00575328
AC099542.1	ENSG00000241593	lncRNA	1.90277	-1.17391	0.520065	-2.25723	0.0239935
AC006960.3	ENSG00000260070	lncRNA	2.85777	-1.17415	0.391933	-2.99578	0.00273741
ERAS	ENSG00000187682	protein_coding	2.4823	-1.17474	0.375333	-3.12985	0.00174894
AC131206.1	ENSG00000255836	processed_pseudogene	168.551	-1.17486	0.444723	-2.64177	0.00824733
AL132657.2	ENSG00000260137	lncRNA	2.53331	-1.17492	0.4278	-2.74642	0.00602493
TG	ENSG00000042832	protein_coding	263.631	-1.17497	0.394665	-2.97713	0.00290962
AL117335.1	ENSG00000276649	lncRNA	36.9699	-1.1752	0.266522	-4.40937	1.04e-05
NPM1P51	ENSG00000230913	processed_pseudogene	4.1998	-1.1756	0.328757	-3.57591	0.000349015
LAMP5-AS1	ENSG00000225988	lncRNA	1.21903	-1.1761	0.490364	-2.39842	0.0164658
BTLA	ENSG00000186265	protein_coding	50.4528	-1.17611	0.340448	-3.45459	0.000551135
AKT3-IT1	ENSG00000228939	lncRNA	5.15713	-1.17634	0.361595	-3.25319	0.00114116
AC007848.1	ENSG00000255983	lncRNA	46.7851	-1.17651	0.319849	-3.67832	0.000234779
ORAOV1P1	ENSG00000251008	processed_pseudogene	2.66083	-1.17673	0.512916	-2.2942	0.0217788
RN7SKP180	ENSG00000200783	misc_RNA	4.84567	-1.177	0.28076	-4.19219	2.76e-05
TPH2	ENSG00000139287	protein_coding	4.48418	-1.177	0.472586	-2.49056	0.0127542
ANKRD34C	ENSG00000235711	protein_coding	2.50572	-1.17747	0.558719	-2.10744	0.0350791
MALRD1	ENSG00000204740	protein_coding	50.1921	-1.17782	0.368397	-3.19714	0.00138796
NACAP10	ENSG00000254253	processed_pseudogene	3.54566	-1.17783	0.537235	-2.1924	0.0283508
CCNB1IP1P3	ENSG00000231001	processed_pseudogene	1.68322	-1.17797	0.557268	-2.11383	0.0345298
AC093422.2	ENSG00000225063	lncRNA	1.65878	-1.17803	0.391699	-3.0075	0.00263409
AC006970.1	ENSG00000233028	processed_pseudogene	5.42597	-1.17827	0.451324	-2.61071	0.00903557
AL139241.1	ENSG00000230928	lncRNA	24.572	-1.17843	0.425411	-2.7701	0.00560399
IL17RD	ENSG00000144730	protein_coding	1242.83	-1.17873	0.294731	-3.99934	6.35e-05
AL355482.1	ENSG00000224810	lncRNA	8.17934	-1.17901	0.494457	-2.38446	0.0171041
AC092839.1	ENSG00000228108	lncRNA	1.96878	-1.17943	0.350431	-3.36565	0.000763643
AC026765.3	ENSG00000257817	lncRNA	4.27414	-1.17961	0.512408	-2.30209	0.0213302
AC108059.1	ENSG00000232101	processed_pseudogene	1.18722	-1.17965	0.480558	-2.45475	0.0140982
ADAM22	ENSG00000008277	protein_coding	394.933	-1.18078	0.345051	-3.42204	0.000621525
AL121885.2	ENSG00000227838	lncRNA	1.3397	-1.18116	0.525697	-2.24685	0.0246495
C6orf58	ENSG00000184530	protein_coding	11.7695	-1.18137	0.355396	-3.3241	0.000887045
RNA5SP90	ENSG00000201671	rRNA_pseudogene	1.00688	-1.18146	0.503654	-2.34578	0.0189871
AC103996.2	ENSG00000258831	lncRNA	3.86236	-1.18153	0.488057	-2.42088	0.0154829
MTCYBP19	ENSG00000253504	unprocessed_pseudogene	0.984993	-1.18162	0.561834	-2.10315	0.0354523
LINC01456	ENSG00000225882	lncRNA	16.739	-1.18169	0.500163	-2.36261	0.0181465
ENPP7P5	ENSG00000256589	unprocessed_pseudogene	4.54606	-1.18172	0.420573	-2.80979	0.00495733
AC026956.1	ENSG00000259622	processed_pseudogene	3.0139	-1.18267	0.38181	-3.09754	0.00195132
MT-TV	ENSG00000210077	Mt_tRNA	1.1346	-1.1828	0.542683	-2.17954	0.0292919
UCP1	ENSG00000109424	protein_coding	5.32158	-1.18309	0.377334	-3.13538	0.00171633
AC005592.1	ENSG00000261757	lncRNA	2.98212	-1.18355	0.490976	-2.41061	0.0159258
AL136114.1	ENSG00000227579	lncRNA	3.8643	-1.18369	0.51735	-2.28799	0.0221378
SERPINA6	ENSG00000170099	protein_coding	9.00199	-1.18379	0.467437	-2.53251	0.0113249
C12orf77	ENSG00000226397	lncRNA	4.68558	-1.184	0.460653	-2.57026	0.0101621
MIR3609	ENSG00000266019	miRNA	61.4647	-1.18407	0.256406	-4.61794	3.88e-06
AC004877.1	ENSG00000273419	lncRNA	10.1086	-1.18458	0.294148	-4.02716	5.65e-05
MTCYBP33	ENSG00000263241	unprocessed_pseudogene	0.69604	-1.1847	0.586017	-2.02161	0.0432169
AC100858.1	ENSG00000250428	processed_pseudogene	3.81629	-1.1847	0.506152	-2.34059	0.019253
RN7SL724P	ENSG00000244692	misc_RNA	2.96569	-1.18471	0.362929	-3.26432	0.00109729
RN7SL594P	ENSG00000242236	misc_RNA	2.0638	-1.18483	0.500175	-2.36884	0.0178441
AC083805.1	ENSG00000245651	lncRNA	7.35925	-1.18504	0.341876	-3.46627	0.00052773
AC007907.1	ENSG00000259759	lncRNA	2.78749	-1.18511	0.5296	-2.23774	0.0252383
AC011453.1	ENSG00000269842	lncRNA	8.13783	-1.18514	0.398138	-2.9767	0.00291373
BEND5	ENSG00000162373	protein_coding	87.5258	-1.18519	0.301835	-3.92661	8.62e-05
UROC1	ENSG00000159650	protein_coding	4.16402	-1.18534	0.366105	-3.23769	0.001205
RNU6-74P	ENSG00000206962	snRNA	0.46012	-1.18557	0.595242	-1.99175	0.0463984
AL590065.1	ENSG00000271519	processed_pseudogene	3.01867	-1.18576	0.54005	-2.19565	0.0281171
SLC5A9	ENSG00000117834	protein_coding	33.2964	-1.18576	0.346052	-3.42654	0.00061132
AC104850.1	ENSG00000238267	processed_pseudogene	1.69863	-1.1866	0.518502	-2.28851	0.0221076
SSX1	ENSG00000126752	protein_coding	4.205	-1.18663	0.539961	-2.19762	0.0279764
ANKRD20A8P	ENSG00000229089	transcribed_unprocessed_pseudogene	17.3601	-1.18668	0.568871	-2.08602	0.0369768
TCERG1L	ENSG00000176769	protein_coding	89.6629	-1.18671	0.46866	-2.53212	0.0113374
IGLV3-19	ENSG00000211663	IG_V_gene	1112.11	-1.18684	0.443309	-2.67722	0.00742348
YWHAEP7	ENSG00000276715	transcribed_unprocessed_pseudogene	8.00354	-1.18699	0.532019	-2.23111	0.0256735
LINC01844	ENSG00000236714	lncRNA	4.08858	-1.18712	0.42188	-2.81389	0.00489462
CRIP3	ENSG00000146215	protein_coding	22.1437	-1.18772	0.386658	-3.07175	0.00212807
C2orf83	ENSG00000042304	protein_coding	3.02676	-1.18779	0.552331	-2.1505	0.0315153
AC122714.1	ENSG00000250749	processed_pseudogene	2.92784	-1.18813	0.462979	-2.56627	0.01028
HMGB3P21	ENSG00000224551	processed_pseudogene	2.83214	-1.18824	0.502169	-2.36621	0.0179711
RNU7-90P	ENSG00000238731	snRNA	1.27684	-1.18909	0.519585	-2.28854	0.0221061
CNIH3-AS1	ENSG00000229400	lncRNA	5.9767	-1.18928	0.590354	-2.01451	0.0439559
AC090371.2	ENSG00000263765	lncRNA	3.71526	-1.1894	0.505145	-2.35458	0.0185436
GABRP	ENSG00000094755	protein_coding	1936.91	-1.18981	0.492917	-2.41382	0.0157862
SAMD3	ENSG00000164483	protein_coding	40.9046	-1.19017	0.280306	-4.24596	2.18e-05
AC007638.1	ENSG00000262079	lncRNA	2.45256	-1.1902	0.570163	-2.08748	0.036845
RPS3AP35	ENSG00000244289	processed_pseudogene	2.18293	-1.19031	0.379497	-3.13655	0.00170947
ADGRB1	ENSG00000181790	protein_coding	1316.87	-1.19078	0.457222	-2.60438	0.0092041
LINC02065	ENSG00000248846	lncRNA	3.02219	-1.19107	0.424048	-2.8088	0.00497259
AC022748.2	ENSG00000261303	transcribed_unprocessed_pseudogene	7.44368	-1.19108	0.416288	-2.86118	0.00422064
AC093849.1	ENSG00000261646	lncRNA	3.76904	-1.19117	0.400415	-2.97484	0.00293141
AC007563.2	ENSG00000236886	lncRNA	1.79117	-1.19129	0.471923	-2.52433	0.011592
AP001527.1	ENSG00000260008	lncRNA	2.27735	-1.19152	0.553457	-2.15287	0.0313286
TRAJ6	ENSG00000211883	TR_J_gene	0.733588	-1.19162	0.593907	-2.00642	0.0448118
HNRNPA3P2	ENSG00000227688	unprocessed_pseudogene	5.92351	-1.19166	0.293339	-4.06241	4.86e-05
FO393401.1	ENSG00000242507	transcribed_unprocessed_pseudogene	2.27389	-1.19168	0.474565	-2.51109	0.0120358
AL606970.3	ENSG00000234647	lncRNA	2.29626	-1.19173	0.535115	-2.22705	0.025944
AC015726.3	ENSG00000279251	TEC	3.68362	-1.19228	0.438094	-2.72151	0.0064984
AL021920.2	ENSG00000280114	unprocessed_pseudogene	6.29478	-1.19238	0.498898	-2.39002	0.0168474
ASB4	ENSG00000005981	protein_coding	19.0189	-1.19274	0.410842	-2.90316	0.00369419
AC010809.3	ENSG00000276702	lncRNA	6.20954	-1.19294	0.309621	-3.85291	0.00011672
RN7SL440P	ENSG00000264963	misc_RNA	0.837784	-1.19303	0.51991	-2.29468	0.0217513
RPL21P32	ENSG00000224019	processed_pseudogene	3.07936	-1.1932	0.361283	-3.30267	0.000957678
TRAV41	ENSG00000211820	TR_V_gene	4.67115	-1.1933	0.434162	-2.7485	0.0059868
SNRPGP17	ENSG00000271063	processed_pseudogene	1.7253	-1.19343	0.550504	-2.16789	0.0301674
LINC02446	ENSG00000256039	lncRNA	30.4891	-1.19359	0.41531	-2.87398	0.00405333
CCDC30	ENSG00000186409	protein_coding	144.301	-1.19391	0.19908	-5.99716	2.01e-09
AC003006.1	ENSG00000269026	protein_coding	2.04359	-1.19424	0.524019	-2.27899	0.0226674
KRT7	ENSG00000135480	protein_coding	1613.89	-1.1944	0.410386	-2.91042	0.00360944
AC007557.3	ENSG00000236295	lncRNA	6.18241	-1.1944	0.318567	-3.74928	0.000177343
AC106738.2	ENSG00000259725	lncRNA	2.40415	-1.19446	0.483101	-2.47249	0.0134175
DMBT1	ENSG00000187908	protein_coding	478.024	-1.19447	0.562108	-2.12497	0.0335888
RPS2P25	ENSG00000241965	processed_pseudogene	5.65603	-1.19452	0.467733	-2.55385	0.010654
TRIM15	ENSG00000204610	protein_coding	31.7376	-1.19495	0.437447	-2.73165	0.00630174
DNAJB6P7	ENSG00000243508	processed_pseudogene	6.61098	-1.19505	0.368525	-3.24278	0.0011837
CFAP221	ENSG00000163075	protein_coding	21.5184	-1.19523	0.414334	-2.8847	0.00391793
AL138847.1	ENSG00000213703	processed_pseudogene	8.31832	-1.19529	0.276297	-4.32611	1.52e-05
AC083906.3	ENSG00000250643	lncRNA	5.35257	-1.19538	0.399872	-2.98939	0.00279533
LINC01565	ENSG00000198685	lncRNA	2.19174	-1.19558	0.521097	-2.29436	0.02177
AC011551.1	ENSG00000278797	unprocessed_pseudogene	2.95794	-1.19576	0.413345	-2.89289	0.00381712
ZP4	ENSG00000116996	protein_coding	16.3237	-1.1959	0.600958	-1.98999	0.0465924
AL133492.1	ENSG00000275139	lncRNA	12.8344	-1.19606	0.383157	-3.12159	0.00179874
RN7SL262P	ENSG00000265033	misc_RNA	7.13895	-1.19611	0.303007	-3.94746	7.9e-05
IGKV2D-40	ENSG00000251039	IG_V_gene	19.9142	-1.19633	0.58459	-2.04645	0.0407124
RTN1	ENSG00000139970	protein_coding	221.892	-1.19661	0.262438	-4.5596	5.13e-06
AP003555.2	ENSG00000255191	lncRNA	36.021	-1.19685	0.44771	-2.67327	0.00751154
TRAV8-6	ENSG00000211795	TR_V_gene	10.7641	-1.19693	0.375077	-3.19116	0.00141702
AL353152.1	ENSG00000230631	lncRNA	1.34823	-1.19709	0.517809	-2.31184	0.0207866
NPM1P47	ENSG00000259466	processed_pseudogene	1.41554	-1.19749	0.501629	-2.38719	0.0169776
WNK3	ENSG00000196632	protein_coding	183.942	-1.19759	0.311411	-3.84569	0.000120213
AC093249.3	ENSG00000260678	transcribed_processed_pseudogene	1.45602	-1.19803	0.541726	-2.2115	0.027001
MSX2P1	ENSG00000229590	processed_pseudogene	1.47309	-1.19806	0.541492	-2.21251	0.0269316
RNU6-1177P	ENSG00000212360	snRNA	4.45769	-1.19807	0.360517	-3.32319	0.00088994
TRAJ1	ENSG00000211888	TR_J_gene	1.01161	-1.19817	0.515995	-2.32206	0.0202296
SMIM17	ENSG00000268182	protein_coding	8.5064	-1.19911	0.389066	-3.08202	0.00205602
RHOXF1	ENSG00000101883	protein_coding	6.22405	-1.19916	0.45206	-2.65266	0.00798608
ATP6V0E2-AS1	ENSG00000204934	lncRNA	50.6845	-1.19981	0.315448	-3.8035	0.000142665
ASB11	ENSG00000165192	protein_coding	3.83136	-1.20031	0.404275	-2.96903	0.00298737
LINC00485	ENSG00000258169	lncRNA	5.91872	-1.20033	0.572359	-2.09717	0.0359784
MTCO3P44	ENSG00000248654	unprocessed_pseudogene	1.39158	-1.2006	0.577781	-2.07795	0.0377138
ZNF649-AS1	ENSG00000268095	lncRNA	5.61182	-1.20106	0.349556	-3.43596	0.000590466
LINC01553	ENSG00000235931	lncRNA	1.93662	-1.20108	0.593963	-2.02215	0.0431609
LINC00298	ENSG00000235665	lncRNA	1.23002	-1.20108	0.565309	-2.12465	0.0336158
AL031121.1	ENSG00000217514	processed_pseudogene	0.633603	-1.20127	0.60768	-1.97682	0.048062
AC091812.3	ENSG00000275875	processed_pseudogene	12.2279	-1.20132	0.350073	-3.43162	0.000599993
LINC02235	ENSG00000254689	lncRNA	1.79137	-1.20174	0.330156	-3.63993	0.000272708
NLRP5	ENSG00000171487	protein_coding	3.71355	-1.20195	0.593616	-2.0248	0.0428882
RPL17P37	ENSG00000241590	processed_pseudogene	1.3824	-1.20204	0.447572	-2.68569	0.00723804
AL031674.1	ENSG00000232294	lncRNA	3.47294	-1.20242	0.466649	-2.5767	0.00997474
RNU6-402P	ENSG00000222610	snRNA	0.931794	-1.20245	0.462814	-2.59814	0.00937304
MIR302D	ENSG00000199145	miRNA	2.44574	-1.20249	0.367449	-3.27252	0.00106593
Z82173.1	ENSG00000230741	lncRNA	2.14135	-1.2027	0.442897	-2.71552	0.00661709
RBX1P2	ENSG00000251050	processed_pseudogene	7.64227	-1.20313	0.291239	-4.13107	3.61e-05
MYMX	ENSG00000262179	protein_coding	10.4768	-1.20324	0.385061	-3.1248	0.00177925
MTRNR2L5	ENSG00000249860	protein_coding	1.67067	-1.20328	0.464053	-2.59297	0.00951507
RNU4-28P	ENSG00000201609	snRNA	0.66257	-1.2036	0.572868	-2.10101	0.0356399
AC015818.8	ENSG00000267075	lncRNA	0.799146	-1.2037	0.550223	-2.18766	0.0286945
LINC00272	ENSG00000203729	lncRNA	2.27646	-1.20378	0.41686	-2.88773	0.00388036
AC092809.2	ENSG00000232628	lncRNA	8.81526	-1.2038	0.311105	-3.86942	0.000109096
BEND2	ENSG00000177324	protein_coding	1.99305	-1.20426	0.574923	-2.09464	0.0362033
DEFB131E	ENSG00000254507	transcribed_processed_pseudogene	2.49142	-1.20436	0.410525	-2.9337	0.00334948
AC017104.2	ENSG00000233538	lncRNA	9.56334	-1.20498	0.293302	-4.10833	3.99e-05
AC087645.1	ENSG00000267624	processed_pseudogene	0.931899	-1.20508	0.583993	-2.06352	0.0390635
LINC01363	ENSG00000231605	lncRNA	8.19876	-1.20509	0.432254	-2.78791	0.00530493
AC104964.1	ENSG00000253678	lncRNA	1.31446	-1.20509	0.535515	-2.25035	0.024427
TRAJ31	ENSG00000211858	TR_J_gene	3.59247	-1.20559	0.354477	-3.40104	0.000671303
GPC3	ENSG00000147257	protein_coding	3947.04	-1.20565	0.528873	-2.27967	0.0226274
AC010547.1	ENSG00000247324	lncRNA	4.96412	-1.20613	0.346673	-3.47914	0.000503021
MIRLET7C	ENSG00000199030	miRNA	1.35674	-1.20642	0.484489	-2.49008	0.0127713
LINC01700	ENSG00000232837	lncRNA	1.95265	-1.20648	0.548293	-2.20043	0.0277763
AC087269.1	ENSG00000254367	lncRNA	2.25205	-1.20695	0.444642	-2.71442	0.00663919
B3GALT1	ENSG00000172318	protein_coding	36.9208	-1.20728	0.439216	-2.74872	0.0059829
AC036214.1	ENSG00000249328	lncRNA	11.8202	-1.20758	0.379447	-3.18247	0.00146027
ALG9-IT1	ENSG00000254450	lncRNA	2.48124	-1.20775	0.370422	-3.26046	0.0011123
KCTD19	ENSG00000168676	protein_coding	33.2991	-1.20776	0.296676	-4.07098	4.68e-05
LINC00052	ENSG00000259527	lncRNA	3.35874	-1.20803	0.531928	-2.27104	0.0231446
GGTLC5P	ENSG00000276160	unprocessed_pseudogene	1.06165	-1.20819	0.566308	-2.13345	0.0328875
ATP5MGP4	ENSG00000225176	processed_pseudogene	0.656118	-1.20825	0.593876	-2.03451	0.0418997
BRD7P1	ENSG00000259043	processed_pseudogene	1.99665	-1.20843	0.578313	-2.08957	0.0366561
LINC01934	ENSG00000234663	lncRNA	15.9806	-1.20846	0.356116	-3.39345	0.00069018
NDUFB4P11	ENSG00000259374	transcribed_processed_pseudogene	13.0465	-1.2088	0.466166	-2.59307	0.00951226
AL451074.2	ENSG00000215838	transcribed_processed_pseudogene	11.0721	-1.20954	0.353722	-3.41947	0.000627426
AC104389.4	ENSG00000236248	processed_pseudogene	1.13758	-1.20965	0.503217	-2.40383	0.0162243
AL356441.1	ENSG00000236206	lncRNA	1.39308	-1.20968	0.564302	-2.14368	0.0320588
LINC02640	ENSG00000233590	lncRNA	1.6031	-1.21013	0.552648	-2.18969	0.0285467
ZIC4	ENSG00000174963	protein_coding	157.481	-1.21019	0.547167	-2.21173	0.0269851
AP003461.1	ENSG00000254824	processed_pseudogene	0.95875	-1.21064	0.465637	-2.59997	0.00932314
AC010889.1	ENSG00000260197	lncRNA	50.8672	-1.21072	0.428755	-2.8238	0.00474573
ATE1-AS1	ENSG00000226864	transcribed_unitary_pseudogene	22.9672	-1.21163	0.308277	-3.93033	8.48e-05
AC008629.1	ENSG00000249494	lncRNA	5.53082	-1.21183	0.366367	-3.3077	0.00094064
TM4SF5	ENSG00000142484	protein_coding	5.69698	-1.2122	0.490506	-2.47133	0.0134612
TRAV26-2	ENSG00000211812	TR_V_gene	3.70793	-1.2124	0.503709	-2.40694	0.0160868
AC008747.1	ENSG00000267024	lncRNA	2.65351	-1.21252	0.403688	-3.0036	0.00266804
TRAJ10	ENSG00000211879	TR_J_gene	0.684123	-1.21311	0.597517	-2.03025	0.0423313
DEFB130C	ENSG00000255157	transcribed_unprocessed_pseudogene	1.19425	-1.21325	0.605112	-2.005	0.0449632
GPR160P1	ENSG00000203363	processed_pseudogene	1.35456	-1.21361	0.524238	-2.315	0.020613
LINC01919	ENSG00000263438	lncRNA	3.16101	-1.21362	0.521175	-2.32863	0.0198785
TRBV12-4	ENSG00000276953	TR_V_gene	4.2348	-1.2138	0.451837	-2.68636	0.0072235
L3MBTL4	ENSG00000154655	protein_coding	492.943	-1.21442	0.31898	-3.8072	0.000140551
TRDN-AS1	ENSG00000235535	lncRNA	4.15383	-1.21449	0.527726	-2.30137	0.0213709
TRBJ2-4	ENSG00000211768	TR_J_gene	0.984097	-1.2146	0.575193	-2.11164	0.0347169
MYB-AS1	ENSG00000236703	lncRNA	1.43431	-1.21516	0.48418	-2.50973	0.0120825
DYNLRB2	ENSG00000168589	protein_coding	19.2317	-1.21538	0.268429	-4.52775	5.96e-06
H2BU2P	ENSG00000181201	unitary_pseudogene	1.60849	-1.2155	0.431786	-2.81505	0.00487691
PRSS42P	ENSG00000178055	transcribed_unitary_pseudogene	5.79013	-1.21568	0.390217	-3.11538	0.00183707
AC012414.6	ENSG00000274499	transcribed_processed_pseudogene	1.34599	-1.21588	0.462876	-2.6268	0.00861926
FOXB2	ENSG00000204612	protein_coding	2.76013	-1.21604	0.613736	-1.98138	0.0475489
MIR27B	ENSG00000207864	miRNA	15.2138	-1.21686	0.467086	-2.60522	0.00918141
MIR3139	ENSG00000265623	miRNA	1.75499	-1.21696	0.488491	-2.49127	0.0127286
RNU6-1216P	ENSG00000199460	snRNA	1.77387	-1.21702	0.352886	-3.44877	0.00056314
RPL17P13	ENSG00000223604	processed_pseudogene	1.18244	-1.21768	0.614568	-1.98135	0.0475517
ENPP6	ENSG00000164303	protein_coding	67.4827	-1.21775	0.439361	-2.77164	0.00557755
AC068389.1	ENSG00000228862	lncRNA	2.23524	-1.21787	0.409822	-2.97171	0.00296146
AGR3	ENSG00000173467	protein_coding	41.2814	-1.21805	0.470184	-2.59059	0.00958128
RN7SL155P	ENSG00000263490	misc_RNA	0.518817	-1.21813	0.619497	-1.96632	0.049262
AC010442.2	ENSG00000250645	processed_pseudogene	2.11741	-1.21821	0.424948	-2.86673	0.00414738
TSEN15P2	ENSG00000230604	processed_pseudogene	5.68929	-1.21831	0.277891	-4.38413	1.16e-05
AC011477.4	ENSG00000267693	processed_pseudogene	1.84066	-1.21834	0.437605	-2.78411	0.00536755
SMAD1-AS1	ENSG00000250902	lncRNA	1.62342	-1.2184	0.513353	-2.37342	0.0176242
AC104350.1	ENSG00000253523	lncRNA	0.742488	-1.21842	0.584966	-2.0829	0.0372607
Metazoa_SRP	ENSG00000275853	misc_RNA	1.46268	-1.21856	0.576098	-2.1152	0.0344133
MIR340	ENSG00000198995	miRNA	0.638809	-1.21928	0.56467	-2.15927	0.0308289
RUFY4	ENSG00000188282	protein_coding	72.2467	-1.21933	0.366927	-3.32309	0.000890274
KCNJ16	ENSG00000153822	protein_coding	69.6975	-1.21936	0.562897	-2.16623	0.0302938
ATP13A5	ENSG00000187527	protein_coding	349.313	-1.21944	0.578577	-2.10766	0.0350608
AC124254.2	ENSG00000264015	lncRNA	13.2571	-1.21951	0.573371	-2.12692	0.0334268
TRBV19	ENSG00000211746	TR_V_gene	16.1336	-1.22011	0.340609	-3.58215	0.000340782
DRAIC	ENSG00000245750	lncRNA	14.2263	-1.22037	0.283419	-4.30589	1.66e-05
LINC02316	ENSG00000258912	lncRNA	1.85571	-1.22073	0.514489	-2.3727	0.0176586
GATA3-AS1	ENSG00000197308	lncRNA	7.03804	-1.22103	0.406143	-3.00641	0.00264352
ZAP70	ENSG00000115085	protein_coding	288.585	-1.22115	0.303699	-4.02092	5.8e-05
SNRPCP11	ENSG00000241346	processed_pseudogene	2.59976	-1.22147	0.409672	-2.98158	0.00286765
TMEM72	ENSG00000187783	protein_coding	5.52251	-1.22147	0.456518	-2.67563	0.00745886
MYADML	ENSG00000239649	transcribed_processed_pseudogene	14.8901	-1.22174	0.470326	-2.59765	0.0093865
AL135902.1	ENSG00000235399	lncRNA	2.64499	-1.22178	0.443071	-2.75752	0.0058241
EGFEM1P	ENSG00000206120	transcribed_unitary_pseudogene	34.2873	-1.22214	0.46581	-2.62368	0.00869857
MIR6129	ENSG00000273500	miRNA	1.02971	-1.22254	0.53887	-2.26871	0.023286
AC063944.1	ENSG00000239828	lncRNA	11.9363	-1.22264	0.336213	-3.63651	0.000276357
MIR3134	ENSG00000264354	miRNA	0.643766	-1.22265	0.55045	-2.22119	0.0263382
RNU6-254P	ENSG00000200247	snRNA	3.18238	-1.22275	0.28803	-4.24522	2.18e-05
MIRLET7G	ENSG00000199150	miRNA	1.14785	-1.22277	0.57293	-2.13423	0.0328239
TERB2	ENSG00000167014	protein_coding	1.47974	-1.22298	0.515599	-2.37195	0.0176943
AC021483.1	ENSG00000259548	lncRNA	1.71641	-1.22405	0.387951	-3.15516	0.00160411
COL9A2	ENSG00000049089	protein_coding	911.094	-1.22432	0.335978	-3.64403	0.000268397
RPL21P31	ENSG00000227187	processed_pseudogene	1.69947	-1.22473	0.440655	-2.77934	0.00544698
MME-AS1	ENSG00000240666	lncRNA	1.33181	-1.22481	0.577907	-2.11939	0.0340577
AC008033.3	ENSG00000273824	lncRNA	7.05946	-1.22525	0.460235	-2.66222	0.00776264
RAB39B	ENSG00000155961	protein_coding	90.9188	-1.22528	0.38793	-3.1585	0.00158585
PBX1-AS1	ENSG00000233693	lncRNA	4.04785	-1.22591	0.33704	-3.63729	0.000275519
TEX43	ENSG00000196900	protein_coding	1.4796	-1.22705	0.528816	-2.32038	0.0203205
TRBV5-6	ENSG00000211728	TR_V_gene	4.70947	-1.22709	0.409467	-2.9968	0.0027283
TRBV7-6	ENSG00000211727	TR_V_gene	3.65473	-1.22727	0.403623	-3.04063	0.00236081
TCL1A	ENSG00000100721	protein_coding	26.7678	-1.22784	0.525115	-2.33823	0.0193756
LINC02005	ENSG00000242741	lncRNA	16.491	-1.22794	0.538055	-2.28219	0.0224779
IL21	ENSG00000138684	protein_coding	1.61414	-1.22802	0.619899	-1.98101	0.0475903
AC005324.4	ENSG00000255104	protein_coding	1.34155	-1.22859	0.45618	-2.69322	0.0070765
LINC01396	ENSG00000273396	lncRNA	1.15678	-1.22953	0.580251	-2.11897	0.0340932
LINC01397	ENSG00000258673	lncRNA	4.29972	-1.22967	0.34401	-3.57451	0.000350878
ATP5MC1P3	ENSG00000242244	processed_pseudogene	4.17415	-1.22975	0.584464	-2.10407	0.0353724
EIF1AY	ENSG00000198692	protein_coding	563.357	-1.23005	0.449672	-2.73544	0.00622972
AL032819.1	ENSG00000260132	lncRNA	5.01422	-1.23012	0.346003	-3.55523	0.000377654
AC007349.4	ENSG00000272984	lncRNA	1.84781	-1.23017	0.60461	-2.03466	0.0418854
AL122003.1	ENSG00000232175	processed_pseudogene	0.910526	-1.23034	0.566379	-2.1723	0.0298332
AC133552.1	ENSG00000260714	processed_pseudogene	10.525	-1.23052	0.336689	-3.65477	0.000257415
SKINT1L	ENSG00000242267	transcribed_unprocessed_pseudogene	8.53768	-1.23074	0.393903	-3.12448	0.00178122
LINC01883	ENSG00000235009	lncRNA	3.20447	-1.23078	0.425232	-2.89436	0.00379932
AC012508.2	ENSG00000260634	lncRNA	1.7349	-1.23083	0.50175	-2.45308	0.0141639
LINC02188	ENSG00000261175	lncRNA	239.938	-1.23119	0.542598	-2.26907	0.023264
AL390755.2	ENSG00000279965	TEC	33.7543	-1.23139	0.461791	-2.66655	0.00766343
AF123462.1	ENSG00000258416	lncRNA	1.30596	-1.23154	0.592445	-2.07874	0.0376409
TTTY10	ENSG00000229236	lncRNA	2.62706	-1.23166	0.487309	-2.52748	0.0114885
ERICH2	ENSG00000204334	protein_coding	28.9355	-1.23168	0.383427	-3.21229	0.0013168
AMOT	ENSG00000126016	protein_coding	842.043	-1.23206	0.353387	-3.48642	0.000489524
SLC25A15P3	ENSG00000251299	unprocessed_pseudogene	0.857367	-1.23222	0.531284	-2.31933	0.0203771
AL590426.1	ENSG00000231762	processed_pseudogene	4.12988	-1.23235	0.525681	-2.3443	0.0190629
FREM3	ENSG00000183090	protein_coding	10.3547	-1.23297	0.413203	-2.98393	0.00284568
RNGTTP1	ENSG00000237731	processed_pseudogene	1.43365	-1.2334	0.580422	-2.12501	0.0335855
AC104809.1	ENSG00000223991	lncRNA	2.15435	-1.23357	0.595669	-2.0709	0.0383679
H2BP9	ENSG00000231787	processed_pseudogene	1.78895	-1.23363	0.471773	-2.61489	0.00892571
AC098934.3	ENSG00000260021	lncRNA	1.4422	-1.23397	0.504399	-2.44642	0.0144284
AC108482.1	ENSG00000253572	lncRNA	1.47124	-1.2342	0.597395	-2.06596	0.038832
AC023968.1	ENSG00000259208	processed_pseudogene	0.596713	-1.23435	0.596995	-2.0676	0.0386776
GPR160P2	ENSG00000265863	processed_pseudogene	1.46823	-1.23526	0.549072	-2.24972	0.0244669
Y_RNA	ENSG00000206895	misc_RNA	0.800007	-1.23554	0.592621	-2.08487	0.0370814
LINC01917	ENSG00000260433	lncRNA	2.34864	-1.23637	0.629424	-1.96428	0.0494977
NPHS2	ENSG00000116218	protein_coding	2.28915	-1.23638	0.594346	-2.08023	0.0375048
CICP16	ENSG00000248213	processed_pseudogene	34.5045	-1.23653	0.277695	-4.45284	8.47e-06
AL050341.1	ENSG00000231296	processed_pseudogene	10.8631	-1.23674	0.267376	-4.62546	3.74e-06
DAO	ENSG00000110887	protein_coding	3.51358	-1.23721	0.491056	-2.51948	0.0117528
AC022790.1	ENSG00000253216	processed_pseudogene	0.911094	-1.2374	0.580437	-2.13184	0.0330198
TAS2R13	ENSG00000212128	protein_coding	6.22248	-1.23758	0.318376	-3.88715	0.000101426
AL157392.2	ENSG00000234091	lncRNA	3.68579	-1.23869	0.379722	-3.26209	0.00110595
AC080013.2	ENSG00000243675	processed_pseudogene	4.39747	-1.23884	0.31863	-3.88803	0.000101061
RN7SL624P	ENSG00000265777	misc_RNA	1.64283	-1.23928	0.549642	-2.25471	0.0241518
TRAV8-2	ENSG00000211786	TR_V_gene	8.74659	-1.23962	0.367265	-3.37529	0.000737385
SLC30A10	ENSG00000196660	protein_coding	23.1617	-1.23969	0.419116	-2.95786	0.00309778
RARRES1	ENSG00000118849	protein_coding	952.037	-1.23984	0.339641	-3.65044	0.000261788
GLRA3	ENSG00000145451	protein_coding	47.9491	-1.24018	0.37905	-3.27181	0.00106863
AC090517.3	ENSG00000279683	TEC	0.66601	-1.2407	0.594543	-2.08681	0.0369049
AC004812.1	ENSG00000255575	processed_pseudogene	1.75019	-1.2407	0.561036	-2.21145	0.0270049
RPL31P30	ENSG00000230702	processed_pseudogene	2.78641	-1.24099	0.429141	-2.8918	0.00383038
AC064836.1	ENSG00000272966	lncRNA	3.07273	-1.24133	0.353242	-3.51411	0.000441223
MIR320D1	ENSG00000211491	miRNA	2.01869	-1.24201	0.468203	-2.6527	0.00798498
RNU6-808P	ENSG00000212535	snRNA	4.86793	-1.24338	0.318299	-3.90631	9.37e-05
PRMT5P1	ENSG00000249004	processed_pseudogene	1.6198	-1.24342	0.483799	-2.57012	0.0101664
AL390838.1	ENSG00000227463	lncRNA	2.98307	-1.24361	0.541041	-2.29854	0.0215308
AC104823.1	ENSG00000224099	lncRNA	2.28249	-1.24372	0.442542	-2.81039	0.0049481
PRSS56	ENSG00000237412	protein_coding	3.07496	-1.24384	0.490848	-2.53407	0.0112747
DBIL5P2	ENSG00000242412	transcribed_processed_pseudogene	15.77	-1.24411	0.304793	-4.08182	4.47e-05
HTR3E	ENSG00000186038	protein_coding	14.8731	-1.24485	0.430942	-2.88867	0.00386877
TRAV2	ENSG00000211776	TR_V_gene	6.19612	-1.24498	0.386028	-3.22509	0.00125934
AC136443.5	ENSG00000270734	processed_pseudogene	1.1513	-1.24559	0.538178	-2.31446	0.0206426
AL137790.1	ENSG00000200536	snoRNA	0.851561	-1.24575	0.571489	-2.17984	0.0292696
RNU6-522P	ENSG00000201367	snRNA	0.739096	-1.24629	0.611039	-2.03962	0.0413878
AP001784.1	ENSG00000278929	TEC	2.17303	-1.24692	0.608672	-2.0486	0.0405014
ARL4AP2	ENSG00000248780	processed_pseudogene	10.6047	-1.24763	0.283433	-4.40184	1.07e-05
RNU6-859P	ENSG00000199598	snRNA	0.961608	-1.24767	0.556333	-2.24266	0.0249185
AC136603.1	ENSG00000280115	TEC	4.77901	-1.24821	0.42333	-2.94855	0.00319267
Metazoa_SRP	ENSG00000277308	misc_RNA	1.10287	-1.24828	0.594028	-2.10138	0.0356072
NEFHP1	ENSG00000223489	processed_pseudogene	0.859305	-1.24829	0.588491	-2.12118	0.0339067
AC002368.1	ENSG00000237741	lncRNA	1.02699	-1.24849	0.534843	-2.3343	0.0195799
AL359881.2	ENSG00000270035	lncRNA	3.17141	-1.2487	0.349314	-3.57473	0.000350587
POTEC	ENSG00000183206	protein_coding	1.64448	-1.24888	0.625475	-1.9967	0.045858
SYN2	ENSG00000157152	protein_coding	180.207	-1.24926	0.387141	-3.22689	0.00125144
VWA3A	ENSG00000175267	protein_coding	16.6367	-1.24967	0.337031	-3.70787	0.000209012
SLC25A51P4	ENSG00000189332	transcribed_unprocessed_pseudogene	3.40354	-1.24975	0.38048	-3.28467	0.00102101
AC010285.2	ENSG00000249876	processed_pseudogene	2.40822	-1.24978	0.343365	-3.6398	0.000272855
PARP11-AS1	ENSG00000256862	lncRNA	4.60043	-1.25063	0.392887	-3.18318	0.00145667
AC022816.1	ENSG00000230647	lncRNA	6.53239	-1.2507	0.45487	-2.74959	0.00596707
AC092569.1	ENSG00000230118	processed_pseudogene	3.3395	-1.25134	0.494798	-2.52898	0.0114393
AC008696.1	ENSG00000225869	processed_pseudogene	2.27751	-1.25149	0.437408	-2.86116	0.00422096
RNU6-101P	ENSG00000222255	snRNA	1.49774	-1.25186	0.411153	-3.04475	0.00232876
AC093899.1	ENSG00000229827	processed_pseudogene	1.2716	-1.25276	0.569007	-2.20165	0.0276899
PKDCC	ENSG00000162878	protein_coding	694.819	-1.25281	0.346076	-3.62005	0.000294541
CHORDC2P	ENSG00000259050	processed_pseudogene	6.43393	-1.25336	0.425789	-2.94363	0.00324388
MMP7	ENSG00000137673	protein_coding	2504.84	-1.25345	0.418848	-2.99261	0.00276607
SULT1A2	ENSG00000197165	protein_coding	37.701	-1.2536	0.348738	-3.59468	0.00032479
GCSIR	ENSG00000232520	lncRNA	1.19039	-1.2548	0.618942	-2.02733	0.0426291
Metazoa_SRP	ENSG00000273975	misc_RNA	3.79182	-1.25482	0.376022	-3.33708	0.000846632
VN1R12P	ENSG00000220581	unitary_pseudogene	2.61019	-1.25494	0.464754	-2.70023	0.00692922
AL009181.1	ENSG00000233427	lncRNA	2.04035	-1.2551	0.496392	-2.52844	0.0114571
AC105271.1	ENSG00000233894	lncRNA	1.08446	-1.25526	0.63747	-1.96913	0.048938
AGBL1	ENSG00000273540	protein_coding	1.95305	-1.25578	0.514439	-2.44107	0.0146436
ADAM7	ENSG00000069206	protein_coding	4.87479	-1.25639	0.493837	-2.54414	0.0109548
DDX4	ENSG00000152670	protein_coding	6.18459	-1.25646	0.450836	-2.78696	0.00532056
AL512635.1	ENSG00000237434	processed_pseudogene	1.36309	-1.25653	0.630098	-1.99418	0.0461329
APOBEC3H	ENSG00000100298	protein_coding	44.8225	-1.25706	0.296607	-4.23813	2.25e-05
OR7C1	ENSG00000127530	protein_coding	6.44168	-1.25719	0.540587	-2.3256	0.0200398
AC004808.2	ENSG00000281008	TEC	17.8871	-1.25763	0.577187	-2.1789	0.0293389
AC096751.2	ENSG00000251584	lncRNA	2.58049	-1.25797	0.470206	-2.67536	0.00746492
RNVU1-2	ENSG00000238825	snRNA	2.07413	-1.25803	0.374774	-3.35678	0.000788547
RNU6-906P	ENSG00000207431	snRNA	0.838369	-1.25811	0.640054	-1.96563	0.0493409
TRIM36-IT1	ENSG00000250472	lncRNA	4.31163	-1.25812	0.49273	-2.55337	0.0106685
AC034238.1	ENSG00000240535	lncRNA	4.79472	-1.25812	0.414424	-3.03583	0.00239871
HAND1	ENSG00000113196	protein_coding	6.27463	-1.25915	0.641588	-1.96255	0.0496984
FRMD7	ENSG00000165694	protein_coding	4.57026	-1.2601	0.432008	-2.91683	0.00353604
SEZ6L	ENSG00000100095	protein_coding	23.0813	-1.26016	0.389134	-3.23838	0.00120213
TAF9BP2	ENSG00000215760	processed_pseudogene	1.61089	-1.26075	0.587947	-2.14432	0.0320074
AC022905.1	ENSG00000250979	unprocessed_pseudogene	30.6889	-1.26141	0.349935	-3.6047	0.000312509
AC011199.1	ENSG00000280053	TEC	6.11853	-1.26142	0.353248	-3.57093	0.000355719
MIR5706	ENSG00000264536	miRNA	0.624532	-1.26148	0.614327	-2.05343	0.0400306
AC131902.1	ENSG00000260484	lncRNA	3.01947	-1.26192	0.535738	-2.35549	0.0184984
SNRPCP6	ENSG00000254683	processed_pseudogene	0.920897	-1.26217	0.475603	-2.65383	0.0079583
AC025741.1	ENSG00000249409	lncRNA	2.83396	-1.26312	0.435543	-2.9001	0.00373049
LINC02600	ENSG00000250986	lncRNA	81.5983	-1.26313	0.439394	-2.87471	0.00404404
KRTAP5-6	ENSG00000205864	protein_coding	2.47697	-1.26365	0.436725	-2.89348	0.00381004
AL034369.1	ENSG00000189372	unprocessed_pseudogene	1.52806	-1.26392	0.466966	-2.70667	0.00679621
GJC3	ENSG00000176402	protein_coding	10.5066	-1.26405	0.315592	-4.00533	6.19e-05
WASIR2	ENSG00000231439	lncRNA	15.8589	-1.26472	0.327989	-3.85599	0.000115261
MIR615	ENSG00000207571	miRNA	0.568352	-1.26473	0.538844	-2.34712	0.018919
EXOSC3P2	ENSG00000269763	processed_pseudogene	2.10149	-1.26559	0.58755	-2.15401	0.0312391
CHI3L1	ENSG00000133048	protein_coding	5517.18	-1.26574	0.353754	-3.57803	0.000346189
AC008663.3	ENSG00000254164	lncRNA	1.78008	-1.26612	0.464403	-2.72633	0.00640427
AC140847.2	ENSG00000255652	lncRNA	4.78137	-1.26617	0.52838	-2.39632	0.0165605
UNC80	ENSG00000144406	protein_coding	38.7701	-1.2669	0.485614	-2.60886	0.00908439
DDIT4L	ENSG00000145358	protein_coding	59.7231	-1.26703	0.352475	-3.59467	0.000324804
AC013436.1	ENSG00000228596	lncRNA	1.26766	-1.26711	0.551034	-2.29951	0.0214759
AC104653.2	ENSG00000244063	lncRNA	5.69172	-1.26728	0.283428	-4.47125	7.78e-06
AC097467.3	ENSG00000250910	lncRNA	8.9642	-1.26747	0.408202	-3.105	0.00190276
LINC02340	ENSG00000275294	lncRNA	17.9564	-1.26788	0.35837	-3.53792	0.000403296
CASC15	ENSG00000272168	lncRNA	564.59	-1.2682	0.250723	-5.05816	4.23e-07
AC063924.1	ENSG00000257368	processed_pseudogene	2.20245	-1.26822	0.539191	-2.35208	0.0186689
LINC01388	ENSG00000231808	lncRNA	1.2919	-1.2684	0.572995	-2.21363	0.026854
RPS6KA2-AS1	ENSG00000231654	lncRNA	0.697769	-1.26851	0.615669	-2.06038	0.0393626
LINC02636	ENSG00000224222	lncRNA	4.41943	-1.2689	0.413427	-3.06923	0.00214615
EEF1GP7	ENSG00000236290	processed_pseudogene	2.06422	-1.26928	0.46176	-2.74878	0.00598179
AC008171.1	ENSG00000223890	processed_pseudogene	1.64006	-1.2693	0.409476	-3.09981	0.00193643
AC068020.1	ENSG00000268955	lncRNA	1.65373	-1.26939	0.579933	-2.18885	0.0286077
AC091393.1	ENSG00000270839	processed_pseudogene	4.18619	-1.26945	0.351304	-3.61354	0.00030205
AC019131.1	ENSG00000263923	lncRNA	3.54687	-1.27046	0.409982	-3.09882	0.00194294
MEGF11	ENSG00000157890	protein_coding	42.9484	-1.27059	0.245913	-5.16685	2.38e-07
OR2C1	ENSG00000168158	protein_coding	4.44442	-1.27131	0.379573	-3.34931	0.000810134
CASC1	ENSG00000118307	protein_coding	31.4906	-1.27179	0.295628	-4.302	1.69e-05
RNU6-20P	ENSG00000206833	snRNA	0.905684	-1.27188	0.576938	-2.20453	0.027487
LINC01411	ENSG00000249306	lncRNA	3.94544	-1.27201	0.507089	-2.50845	0.0121261
AL589765.7	ENSG00000269621	lncRNA	2.58797	-1.27207	0.466127	-2.72901	0.00635241
OR7E7P	ENSG00000238228	unprocessed_pseudogene	34.8043	-1.27219	0.29604	-4.29735	1.73e-05
TRIM64FP	ENSG00000226185	unprocessed_pseudogene	0.624937	-1.27297	0.646457	-1.96915	0.0489356
LINC01122	ENSG00000233723	lncRNA	12.7269	-1.27303	0.407217	-3.12617	0.001771
SIRPB3P	ENSG00000223750	unprocessed_pseudogene	2.20545	-1.27305	0.419234	-3.03661	0.00239253
SNRPCP13	ENSG00000249799	processed_pseudogene	1.31901	-1.27506	0.500681	-2.54666	0.0108759
RNU6-396P	ENSG00000202239	snRNA	1.11796	-1.27513	0.606076	-2.10391	0.0353863
BICD1P1	ENSG00000224346	processed_pseudogene	2.54867	-1.27542	0.473954	-2.69103	0.00712323
AC003991.1	ENSG00000228113	lncRNA	29.1107	-1.27571	0.391714	-3.25674	0.001127
SMAD1-AS2	ENSG00000250582	lncRNA	5.37316	-1.27578	0.372968	-3.42063	0.000624771
SMIM23	ENSG00000185662	protein_coding	1.41387	-1.27672	0.563848	-2.2643	0.0235557
AC000124.1	ENSG00000226770	lncRNA	1.80824	-1.27711	0.479044	-2.66597	0.00767676
PACRG	ENSG00000112530	protein_coding	39.5853	-1.27715	0.348173	-3.66816	0.000244299
AC005162.2	ENSG00000272568	lncRNA	55.9726	-1.27725	0.391442	-3.26294	0.00110264
RNU6-1336P	ENSG00000206613	snRNA	1.75711	-1.27729	0.550011	-2.3223	0.0202168
MTCO2P17	ENSG00000233888	unprocessed_pseudogene	0.955957	-1.27742	0.61466	-2.07826	0.0376855
AP006248.4	ENSG00000279932	lncRNA	2.00917	-1.27763	0.551293	-2.31751	0.0204757
IL20	ENSG00000162891	protein_coding	94.018	-1.27803	0.440811	-2.89927	0.00374033
TRAV14DV4	ENSG00000211792	TR_V_gene	9.75875	-1.27804	0.428469	-2.98281	0.00285613
AC026992.1	ENSG00000259504	lncRNA	1.98844	-1.27807	0.548847	-2.32863	0.0198784
PP2672	ENSG00000279261	lncRNA	2.05237	-1.27815	0.417473	-3.06163	0.00220132
AC107464.2	ENSG00000272927	lncRNA	8.89047	-1.27823	0.371581	-3.43998	0.000581757
FTCD	ENSG00000160282	protein_coding	25.755	-1.27909	0.333805	-3.83186	0.000127178
C17orf50	ENSG00000270806	protein_coding	18.9318	-1.27915	0.437618	-2.92299	0.00346688
ANKS4B	ENSG00000175311	protein_coding	13.156	-1.27926	0.379257	-3.37308	0.000743325
LINC02128	ENSG00000261241	lncRNA	9.08411	-1.27951	0.571618	-2.23841	0.0251945
IGKV3-7	ENSG00000243063	IG_V_gene	23.3148	-1.28053	0.505255	-2.53442	0.0112633
AC114546.2	ENSG00000259587	lncRNA	2.47219	-1.28068	0.45735	-2.80021	0.00510693
HDAC9-AS1	ENSG00000226522	lncRNA	1.56705	-1.28069	0.634474	-2.01851	0.0435377
DBH	ENSG00000123454	protein_coding	27.5054	-1.2809	0.327353	-3.9129	9.12e-05
DMRT1	ENSG00000137090	protein_coding	21.3015	-1.28123	0.393252	-3.25803	0.00112189
CCDC74BP1	ENSG00000250261	unprocessed_pseudogene	12.4162	-1.28145	0.373931	-3.42697	0.000610357
AL035258.1	ENSG00000234862	lncRNA	33.1089	-1.28173	0.606336	-2.1139	0.034524
AC010329.1	ENSG00000268416	lncRNA	21.4158	-1.28236	0.496814	-2.58117	0.00984661
AC010442.1	ENSG00000214278	processed_pseudogene	1.25631	-1.28279	0.431578	-2.97232	0.00295558
NEUROG1	ENSG00000181965	protein_coding	6.35168	-1.28357	0.581944	-2.20566	0.0274077
AC107029.2	ENSG00000244464	lncRNA	5.44902	-1.28361	0.65432	-1.96175	0.0497916
RAB6B	ENSG00000154917	protein_coding	1739.05	-1.28364	0.397986	-3.22534	0.00125825
AC026402.1	ENSG00000250322	processed_pseudogene	0.754617	-1.28376	0.618495	-2.07562	0.0379292
RNU6-436P	ENSG00000251980	snRNA	1.57221	-1.28525	0.492219	-2.61113	0.00902443
AC015909.3	ENSG00000261959	lncRNA	3.37944	-1.28545	0.437237	-2.93993	0.00328289
AC044781.1	ENSG00000229751	lncRNA	4.12505	-1.28564	0.437055	-2.94159	0.00326528
AHCYP3	ENSG00000233955	processed_pseudogene	1.28248	-1.28616	0.579794	-2.21831	0.0265339
PATE3	ENSG00000236027	protein_coding	2.8732	-1.28627	0.585382	-2.19732	0.0279976
AL355432.1	ENSG00000254396	lncRNA	1.70197	-1.28657	0.474986	-2.70865	0.00675576
RNU6-686P	ENSG00000201709	snRNA	0.516305	-1.28673	0.634782	-2.02704	0.0426585
AP001994.1	ENSG00000254406	processed_pseudogene	8.22054	-1.28674	0.271218	-4.7443	2.09e-06
GABRA4	ENSG00000109158	protein_coding	9.70281	-1.28694	0.576195	-2.23351	0.0255155
CASR	ENSG00000036828	protein_coding	5.83854	-1.28705	0.445566	-2.88857	0.00387001
Z98885.2	ENSG00000260613	lncRNA	4.36469	-1.28746	0.403095	-3.19395	0.00140342
AC099343.1	ENSG00000249056	processed_pseudogene	2.06061	-1.28788	0.405263	-3.17788	0.00148354
AL121933.1	ENSG00000201807	snoRNA	1.64421	-1.28793	0.448469	-2.87184	0.00408088
STRA6	ENSG00000137868	protein_coding	2138.13	-1.28833	0.392004	-3.28653	0.00101432
AC092979.1	ENSG00000240521	lncRNA	7.01071	-1.28835	0.49863	-2.58378	0.0097725
RNU2-36P	ENSG00000222293	snRNA	1.04718	-1.28889	0.61282	-2.10321	0.0354471
OLR1	ENSG00000173391	protein_coding	858.157	-1.28915	0.389758	-3.30755	0.000941159
AL138889.1	ENSG00000233183	lncRNA	2.8336	-1.28915	0.466738	-2.76205	0.00574391
SLC22A31	ENSG00000259803	protein_coding	57.6382	-1.28929	0.470494	-2.74029	0.00613845
MIR4511	ENSG00000264737	miRNA	0.678107	-1.28981	0.627334	-2.05602	0.0397803
GGTA2P	ENSG00000237766	processed_pseudogene	11.9019	-1.29062	0.33525	-3.84973	0.000118247
AC011008.2	ENSG00000280294	TEC	37.416	-1.29088	0.265228	-4.86704	1.13e-06
TRAJ12	ENSG00000211877	TR_J_gene	0.679438	-1.29095	0.604618	-2.13514	0.0327493
NPIPB2	ENSG00000234719	protein_coding	95.3446	-1.29135	0.263021	-4.90966	9.12e-07
AC005077.1	ENSG00000213549	processed_pseudogene	1.661	-1.2915	0.488967	-2.64128	0.00825946
AL359711.1	ENSG00000233908	processed_pseudogene	0.702053	-1.29157	0.557565	-2.31645	0.020534
OR2AF1P	ENSG00000235730	unprocessed_pseudogene	1.6424	-1.29192	0.519502	-2.48684	0.0128882
MTND2P2	ENSG00000229954	processed_pseudogene	3.11863	-1.29193	0.382577	-3.37691	0.000733063
NRXN2	ENSG00000110076	protein_coding	434.731	-1.29201	0.371531	-3.47755	0.000506026
RNF186	ENSG00000178828	protein_coding	2.72814	-1.29215	0.557393	-2.3182	0.0204384
SSMEM1	ENSG00000165120	protein_coding	1.67248	-1.29255	0.590881	-2.18749	0.0287067
RPS15AP18	ENSG00000242979	processed_pseudogene	2.79807	-1.29275	0.327039	-3.95291	7.72e-05
AL009172.1	ENSG00000224656	processed_pseudogene	0.909953	-1.29344	0.53828	-2.40291	0.016265
VCX3A	ENSG00000169059	protein_coding	4.31975	-1.29355	0.479308	-2.69879	0.00695915
MIR5697	ENSG00000265521	miRNA	1.42532	-1.29381	0.420488	-3.07692	0.00209154
RPL23AP20	ENSG00000235990	processed_pseudogene	5.12776	-1.29423	0.3699	-3.49888	0.000467226
MIR5692C2	ENSG00000266668	miRNA	4.27167	-1.29464	0.400164	-3.23527	0.00121527
AC104076.1	ENSG00000236153	lncRNA	1.51802	-1.29533	0.450621	-2.87454	0.00404621
RN7SL124P	ENSG00000242113	misc_RNA	2.54173	-1.29558	0.51209	-2.52999	0.0114066
AC010900.1	ENSG00000270664	processed_pseudogene	0.717806	-1.29582	0.620262	-2.08914	0.036695
LINC02532	ENSG00000235142	lncRNA	17.3435	-1.29601	0.472988	-2.74006	0.00614287
FABP7	ENSG00000164434	protein_coding	23.5198	-1.29614	0.482901	-2.68406	0.00727335
AC005156.1	ENSG00000278819	unprocessed_pseudogene	5.04984	-1.29644	0.391235	-3.31371	0.000920665
RNU1-63P	ENSG00000206629	snRNA	1.10935	-1.29649	0.530206	-2.44525	0.0144751
RPS3AP47	ENSG00000205871	processed_pseudogene	290.37	-1.29653	0.224634	-5.77175	7.85e-09
RPL7AP25	ENSG00000235294	processed_pseudogene	1.50609	-1.29667	0.553434	-2.34296	0.0191316
FBXO40	ENSG00000163833	protein_coding	4.6073	-1.29676	0.454618	-2.85241	0.00433892
RNY4P9	ENSG00000200064	misc_RNA	0.687996	-1.29706	0.636466	-2.03791	0.0415585
OR7E87P	ENSG00000184055	unprocessed_pseudogene	1.3285	-1.29728	0.585266	-2.21657	0.0266526
AC017015.2	ENSG00000242190	lncRNA	0.91428	-1.2975	0.573463	-2.26256	0.0236626
LINC01359	ENSG00000226891	lncRNA	31.5144	-1.29792	0.303821	-4.27199	1.94e-05
TRAT1	ENSG00000163519	protein_coding	42.7603	-1.29823	0.373562	-3.47529	0.000510307
AC020922.4	ENSG00000276831	lncRNA	1.33681	-1.2984	0.540642	-2.40159	0.0163241
AC005920.3	ENSG00000251665	lncRNA	1.06334	-1.29845	0.596489	-2.17682	0.0294937
NDUFB9P1	ENSG00000271045	processed_pseudogene	1.98339	-1.29897	0.452107	-2.87314	0.00406417
HMGN1P28	ENSG00000254114	processed_pseudogene	1.79374	-1.29907	0.443986	-2.92592	0.0034344
NKX2-1-AS1	ENSG00000253563	lncRNA	3.30013	-1.29918	0.599251	-2.168	0.0301583
MINAR2	ENSG00000186367	protein_coding	2.5373	-1.29928	0.516192	-2.51705	0.0118342
RNU6-1214P	ENSG00000200520	snRNA	0.707381	-1.29966	0.525861	-2.4715	0.0134549
ST13P16	ENSG00000218698	processed_pseudogene	1.07949	-1.29981	0.641875	-2.02502	0.0428654
DBH-AS1	ENSG00000225756	lncRNA	56.9198	-1.29984	0.357783	-3.63303	0.00028011
HYDIN	ENSG00000157423	protein_coding	50.8294	-1.30051	0.372954	-3.48704	0.000488391
KRT12	ENSG00000187242	protein_coding	8.13733	-1.30063	0.373517	-3.4821	0.000497492
MT-TA	ENSG00000210127	Mt_tRNA	2.29819	-1.30119	0.456222	-2.85209	0.0043433
RPL32P26	ENSG00000241941	processed_pseudogene	5.98878	-1.30142	0.32788	-3.9692	7.21e-05
AC092468.1	ENSG00000241596	lncRNA	1.09685	-1.30212	0.639208	-2.03708	0.041642
AC006206.1	ENSG00000256146	lncRNA	61.6708	-1.30292	0.312376	-4.17098	3.03e-05
RN7SL598P	ENSG00000243700	misc_RNA	0.597962	-1.30439	0.650972	-2.00376	0.0450956
OR11A1	ENSG00000204694	protein_coding	2.69215	-1.30512	0.645286	-2.02255	0.0431197
ABCC6P1	ENSG00000256340	transcribed_unprocessed_pseudogene	5.85982	-1.30554	0.419248	-3.11401	0.00184565
RN7SKP64	ENSG00000253015	misc_RNA	1.38795	-1.30557	0.473668	-2.75629	0.00584603
PRSS46P	ENSG00000261603	transcribed_unitary_pseudogene	3.2434	-1.30588	0.479664	-2.72249	0.00647923
MAP7D2	ENSG00000184368	protein_coding	573.901	-1.3063	0.51078	-2.55747	0.0105438
CCL15	ENSG00000275718	protein_coding	2.34672	-1.30638	0.479429	-2.72486	0.00643279
AC113385.1	ENSG00000249787	lncRNA	0.893539	-1.30655	0.548694	-2.3812	0.0172563
AC011592.1	ENSG00000280397	TEC	11.0198	-1.30804	0.62898	-2.07962	0.0375605
AC092681.1	ENSG00000224016	unprocessed_pseudogene	3.42753	-1.30812	0.417542	-3.1329	0.00173088
HEY1	ENSG00000164683	protein_coding	2047.09	-1.30813	0.3098	-4.22248	2.42e-05
TRAV13-2	ENSG00000211791	TR_V_gene	5.92013	-1.30818	0.353359	-3.70212	0.000213804
AC093206.1	ENSG00000249426	lncRNA	1.85403	-1.30901	0.563049	-2.32486	0.0200792
AL109659.2	ENSG00000272491	lncRNA	8.87363	-1.30994	0.409291	-3.20051	0.00137185
AL589863.1	ENSG00000268659	lncRNA	0.593861	-1.31003	0.666135	-1.96661	0.0492287
MTND4P22	ENSG00000232772	processed_pseudogene	1.48186	-1.31035	0.629096	-2.0829	0.0372601
RPSAP33	ENSG00000226765	processed_pseudogene	2.67506	-1.31043	0.66669	-1.96558	0.049347
MUC6	ENSG00000184956	protein_coding	152.493	-1.3106	0.490551	-2.67169	0.00754696
TRBV7-4	ENSG00000253409	TR_V_gene	1.33621	-1.31061	0.613106	-2.13766	0.0325439
HCG20	ENSG00000228022	lncRNA	6.13138	-1.31079	0.384362	-3.4103	0.000648912
AC008883.1	ENSG00000248758	lncRNA	1.88723	-1.31094	0.421986	-3.10661	0.00189246
AC087516.2	ENSG00000259737	lncRNA	2.68692	-1.31116	0.575776	-2.2772	0.0227741
LINC02325	ENSG00000246084	lncRNA	3.40624	-1.31124	0.448988	-2.92044	0.00349541
LINC01740	ENSG00000228067	lncRNA	1.73902	-1.31143	0.513869	-2.55207	0.0107083
KREMEN2	ENSG00000131650	protein_coding	1626.46	-1.31143	0.35125	-3.73362	0.000188746
AQP4-AS1	ENSG00000260372	lncRNA	13.1649	-1.31224	0.443716	-2.95738	0.0031027
AC093458.2	ENSG00000279536	TEC	7.608	-1.31225	0.351632	-3.73188	0.000190056
OR2H1	ENSG00000204688	protein_coding	2.03808	-1.3124	0.664195	-1.97592	0.048164
SIGLEC8	ENSG00000105366	protein_coding	38.3199	-1.31249	0.337237	-3.89189	9.95e-05
AL645465.1	ENSG00000240963	lncRNA	3.67772	-1.31317	0.377323	-3.48022	0.000501002
AL590704.1	ENSG00000219409	processed_pseudogene	0.758299	-1.31342	0.582425	-2.25509	0.0241276
LINC01198	ENSG00000231817	lncRNA	6.10609	-1.31378	0.426139	-3.08298	0.00204938
MROH9	ENSG00000117501	protein_coding	17.3441	-1.31406	0.367789	-3.57286	0.000353101
H3C5P	ENSG00000277720	unprocessed_pseudogene	2.02675	-1.31415	0.584298	-2.24911	0.0245053
AC020636.1	ENSG00000243273	lncRNA	1.76012	-1.31512	0.487433	-2.69805	0.0069746
RGS7	ENSG00000182901	protein_coding	6.58332	-1.31558	0.49906	-2.63611	0.00838616
AL121749.1	ENSG00000273312	lncRNA	2.77854	-1.31559	0.426024	-3.08806	0.00201468
AL390838.2	ENSG00000270166	processed_pseudogene	1.99352	-1.31563	0.502821	-2.6165	0.00888375
AF131215.2	ENSG00000254556	lncRNA	8.64922	-1.31571	0.382697	-3.438	0.000586019
MIR649	ENSG00000207575	miRNA	0.586147	-1.31601	0.650914	-2.02179	0.0431984
MIR6809	ENSG00000275458	miRNA	0.675163	-1.31635	0.646233	-2.03697	0.0416533
AC244100.2	ENSG00000275431	lncRNA	1.88772	-1.31713	0.574144	-2.29407	0.0217863
RNU6-589P	ENSG00000252294	snRNA	0.817393	-1.31726	0.576465	-2.28506	0.0223092
AC025183.2	ENSG00000279222	TEC	1.83829	-1.31742	0.579637	-2.27283	0.0230364
AC093248.1	ENSG00000250066	lncRNA	1.23592	-1.31752	0.653487	-2.01613	0.0437863
MNX1-AS2	ENSG00000235029	lncRNA	7.0488	-1.31757	0.488418	-2.69763	0.00698346
SIX6	ENSG00000184302	protein_coding	2.8499	-1.31776	0.613165	-2.14911	0.0316259
AC005863.1	ENSG00000205325	lncRNA	27.9015	-1.31834	0.495173	-2.66239	0.00775877
AC007568.1	ENSG00000224136	processed_pseudogene	2.3001	-1.31848	0.658733	-2.00154	0.0453339
MIR5692A1	ENSG00000266318	miRNA	4.34017	-1.31856	0.456338	-2.88943	0.00385942
LINC01055	ENSG00000235366	lncRNA	6.29531	-1.31888	0.317004	-4.16044	3.18e-05
AC099791.1	ENSG00000223920	processed_pseudogene	3.04813	-1.31891	0.555162	-2.37571	0.0175151
RNU6-901P	ENSG00000207323	snRNA	3.22452	-1.31919	0.618304	-2.13356	0.0328792
AC024257.1	ENSG00000258234	lncRNA	2.82116	-1.31919	0.6059	-2.17725	0.0294622
LINC01345	ENSG00000226374	lncRNA	1.93309	-1.31969	0.575074	-2.29483	0.0217431
AC126124.1	ENSG00000225297	processed_pseudogene	1.60761	-1.31973	0.493429	-2.67462	0.0074815
CLCP2	ENSG00000226158	processed_pseudogene	1.21835	-1.32004	0.458036	-2.88196	0.00395205
VASH2	ENSG00000143494	protein_coding	464.85	-1.32042	0.337184	-3.91601	9e-05
LINC02502	ENSG00000250392	lncRNA	3.91059	-1.32056	0.465203	-2.83867	0.00453013
MFAP1P1	ENSG00000232489	processed_pseudogene	17.8404	-1.32085	0.314963	-4.19365	2.75e-05
ANO3	ENSG00000134343	protein_coding	52.4465	-1.32107	0.405765	-3.25574	0.00113096
AC079945.2	ENSG00000277250	misc_RNA	4.72993	-1.32137	0.378776	-3.48853	0.000485676
ZMAT1	ENSG00000166432	protein_coding	237.001	-1.32139	0.337869	-3.91096	9.19e-05
TRDV1	ENSG00000211804	TR_V_gene	3.48803	-1.32218	0.470463	-2.81037	0.00494845
PACRG-AS1	ENSG00000281692	lncRNA	2.38583	-1.32244	0.412892	-3.20287	0.00136067
MRGPRD	ENSG00000172938	protein_coding	4.44717	-1.32254	0.461565	-2.86534	0.00416557
FAM218A	ENSG00000250486	lncRNA	55.095	-1.32338	0.335599	-3.94334	8.04e-05
DDX18P4	ENSG00000251553	processed_pseudogene	4.71259	-1.32349	0.420811	-3.1451	0.0016603
RNU1-20P	ENSG00000200184	snRNA	1.36618	-1.32362	0.563244	-2.35	0.0187733
MTND2P33	ENSG00000248907	unprocessed_pseudogene	1.14051	-1.32381	0.516697	-2.56206	0.0104052
AC092447.5	ENSG00000233288	lncRNA	2.01069	-1.32393	0.540128	-2.45113	0.0142407
SNORA70D	ENSG00000263666	snoRNA	1.15856	-1.32396	0.42753	-3.09676	0.00195646
AC241520.1	ENSG00000236576	processed_pseudogene	2.21307	-1.32419	0.47183	-2.8065	0.00500826
AP001189.4	ENSG00000254975	lncRNA	1.58257	-1.32434	0.670238	-1.97592	0.0481639
CDH9	ENSG00000113100	protein_coding	3.17749	-1.32475	0.573881	-2.3084	0.020977
LINC02473	ENSG00000261121	lncRNA	6.31662	-1.32481	0.44394	-2.98421	0.00284313
AP002833.3	ENSG00000279358	TEC	5.62404	-1.32509	0.637388	-2.07893	0.0376235
LINC00661	ENSG00000205396	lncRNA	4.22856	-1.32513	0.545033	-2.43129	0.0150453
C1orf146	ENSG00000203910	protein_coding	5.35237	-1.32569	0.32638	-4.06181	4.87e-05
AC026620.1	ENSG00000263674	lncRNA	1.23664	-1.32577	0.552014	-2.40169	0.0163195
RNU6-540P	ENSG00000207352	snRNA	1.57054	-1.32635	0.442225	-2.99927	0.00270626
HCN4	ENSG00000138622	protein_coding	6.35635	-1.32666	0.367396	-3.61097	0.000305048
GNG10P1	ENSG00000234016	processed_pseudogene	0.758727	-1.32685	0.660133	-2.00998	0.0444336
FUNDC2P4	ENSG00000227009	processed_pseudogene	3.03909	-1.32738	0.434221	-3.05693	0.00223619
NCR2	ENSG00000096264	protein_coding	4.57196	-1.32819	0.574291	-2.31274	0.0207367
AL022069.2	ENSG00000280057	TEC	8.28031	-1.32826	0.323233	-4.10929	3.97e-05
Y_RNA	ENSG00000207351	misc_RNA	1.39453	-1.32877	0.65825	-2.01865	0.043524
DYDC1	ENSG00000170788	protein_coding	2.55225	-1.32938	0.565564	-2.35054	0.018746
MCCD1	ENSG00000204511	protein_coding	0.536121	-1.32996	0.654969	-2.03057	0.0422982
AC008958.1	ENSG00000251648	processed_pseudogene	2.30743	-1.33022	0.443267	-3.00095	0.00269141
[truncated: 1,477 more rows]
